# Supplementary material for: A donor-specific QTL, exhibiting allelic variation for leaf sheath hairiness in a nested association mapping population, is located on barley chromosome 4H
Source: PLoS One. 2017 Dec 7;12(12):e0189446. doi: 10.1371/journal.pone.0189446 (PMC5720540; doi:10.1371/journal.pone.0189446)
Supplement: S1 Table — (XLSX) [file pone.0189446.s004.xlsx]

## Sheet: S1 Table a) Raw phenotype data
S1 Table: a) Raw phenotypic data of leaf sheath hairiness in HEB-25.
Line	Fam	Year	Block	Hairiness
HEB_01_001	1	2013	A	1
HEB_01_001	1	2013	B	1
HEB_01_001	1	2015	N0-1	1
HEB_01_001	1	2015	N1-2	1
HEB_01_003	1	2013	A	1
HEB_01_003	1	2013	B	1
HEB_01_003	1	2015	N0-2	1
HEB_01_003	1	2015	N1-2	1
HEB_01_004	1	2013	A	1
HEB_01_004	1	2013	B	1
HEB_01_004	1	2015	N0-2	1
HEB_01_004	1	2015	N1-2	1
HEB_01_005	1	2013	A	1
HEB_01_005	1	2013	B	1
HEB_01_005	1	2015	N0-1	1
HEB_01_005	1	2015	N1-2	1
HEB_01_013	1	2013	A	1
HEB_01_013	1	2013	B	1
HEB_01_013	1	2015	N0-1	1
HEB_01_013	1	2015	N1-2	1
HEB_01_021	1	2013	A	1
HEB_01_021	1	2013	B	1
HEB_01_021	1	2015	N0-2	1
HEB_01_021	1	2015	N1-2	1
HEB_01_022	1	2013	A	1
HEB_01_022	1	2013	B	1
HEB_01_022	1	2015	N0-1	1
HEB_01_022	1	2015	N1-1	1
HEB_01_023	1	2013	A	1
HEB_01_023	1	2013	B	1
HEB_01_023	1	2015	N0-2	1
HEB_01_023	1	2015	N1-2	1
HEB_01_025	1	2013	A	1
HEB_01_025	1	2013	B	1
HEB_01_025	1	2015	N0-1	1
HEB_01_025	1	2015	N1-2	1
HEB_01_030	1	2013	A	1
HEB_01_030	1	2013	B	1
HEB_01_030	1	2015	N0-2	1
HEB_01_030	1	2015	N1-2	1
HEB_01_031	1	2013	A	1
HEB_01_031	1	2013	B	1
HEB_01_031	1	2015	N0-1	1
HEB_01_031	1	2015	N1-2	1
HEB_01_032	1	2013	A	1
HEB_01_032	1	2013	B	1
HEB_01_032	1	2015	N0-2	1
HEB_01_032	1	2015	N1-2	1
HEB_01_033	1	2013	A	1
HEB_01_033	1	2013	B	1
HEB_01_033	1	2015	N0-1	1
HEB_01_033	1	2015	N1-1	1
HEB_01_038	1	2013	A	1
HEB_01_038	1	2013	B	1
HEB_01_038	1	2015	N0-1	1
HEB_01_038	1	2015	N1-2	1
HEB_01_041	1	2013	A	1
HEB_01_041	1	2013	B	1
HEB_01_041	1	2015	N0-1	1
HEB_01_041	1	2015	N1-1	1
HEB_01_042	1	2013	A	1
HEB_01_042	1	2013	B	1
HEB_01_042	1	2015	N0-1	1
HEB_01_042	1	2015	N1-1	1
HEB_01_047	1	2013	A	1
HEB_01_047	1	2013	B	1
HEB_01_047	1	2015	N0-2	1
HEB_01_047	1	2015	N1-2	1
HEB_01_050	1	2013	A	1
HEB_01_050	1	2013	B	1
HEB_01_050	1	2015	N0-1	1
HEB_01_050	1	2015	N1-2	1
HEB_01_053	1	2013	A	1
HEB_01_053	1	2013	B	1
HEB_01_053	1	2015	N0-2	1
HEB_01_053	1	2015	N1-2	1
HEB_01_055	1	2013	A	1
HEB_01_055	1	2013	B	1
HEB_01_055	1	2015	N0-1	1
HEB_01_055	1	2015	N1-2	1
HEB_01_057	1	2013	A	1
HEB_01_057	1	2013	B	1
HEB_01_057	1	2015	N0-1	1
HEB_01_057	1	2015	N1-1	1
HEB_01_071	1	2013	A	1
HEB_01_071	1	2013	B	1
HEB_01_071	1	2015	N0-1	3
HEB_01_071	1	2015	N1-2	1
HEB_01_072	1	2013	A	1
HEB_01_072	1	2013	B	1
HEB_01_072	1	2015	N0-1	1
HEB_01_072	1	2015	N1-2	1
HEB_01_074	1	2013	A	1
HEB_01_074	1	2013	B	1
HEB_01_074	1	2015	N0-2	1
HEB_01_074	1	2015	N1-2	1
HEB_01_075	1	2013	A	1
HEB_01_075	1	2013	B	1
HEB_01_075	1	2015	N0-2	1
HEB_01_075	1	2015	N1-2	1
HEB_01_077	1	2013	A	1
HEB_01_077	1	2013	B	1
HEB_01_077	1	2015	N0-1	1
HEB_01_077	1	2015	N1-2	1
HEB_01_079	1	2013	A	1
HEB_01_079	1	2013	B	1
HEB_01_079	1	2015	N0-1	1
HEB_01_079	1	2015	N1-1	1
HEB_01_080	1	2013	A	1
HEB_01_080	1	2013	B	1
HEB_01_080	1	2015	N0-2	1
HEB_01_080	1	2015	N1-1	1
HEB_01_082	1	2013	A	1
HEB_01_082	1	2013	B	1
HEB_01_082	1	2015	N0-1	1
HEB_01_082	1	2015	N1-1	1
HEB_01_085	1	2013	A	1
HEB_01_085	1	2013	B	1
HEB_01_085	1	2015	N0-1	1
HEB_01_085	1	2015	N1-1	1
HEB_01_086	1	2013	A	1
HEB_01_086	1	2013	B	1
HEB_01_086	1	2015	N0-2	1
HEB_01_086	1	2015	N1-1	1
HEB_01_087	1	2013	A	1
HEB_01_087	1	2013	B	1
HEB_01_087	1	2015	N0-1	1
HEB_01_087	1	2015	N1-1	1
HEB_01_090	1	2013	A	1
HEB_01_090	1	2013	B	1
HEB_01_090	1	2015	N0-2	1
HEB_01_090	1	2015	N1-1	1
HEB_01_091	1	2013	A	1
HEB_01_091	1	2013	B	1
HEB_01_091	1	2015	N0-1	1
HEB_01_091	1	2015	N1-2	1
HEB_01_092	1	2013	A	1
HEB_01_092	1	2013	B	1
HEB_01_092	1	2015	N0-2	1
HEB_01_092	1	2015	N1-2	1
HEB_01_093	1	2013	A	1
HEB_01_093	1	2013	B	1
HEB_01_093	1	2015	N0-1	1
HEB_01_093	1	2015	N1-1	1
HEB_01_096	1	2013	A	1
HEB_01_096	1	2013	B	1
HEB_01_096	1	2015	N0-1	1
HEB_01_096	1	2015	N1-1	1
HEB_01_097	1	2013	A	1
HEB_01_097	1	2013	B	1
HEB_01_097	1	2015	N0-2	1
HEB_01_097	1	2015	N1-1	1
HEB_01_099	1	2013	A	1
HEB_01_099	1	2013	B	1
HEB_01_099	1	2015	N0-1	1
HEB_01_099	1	2015	N1-1	1
HEB_01_101	1	2013	A	1
HEB_01_101	1	2013	B	1
HEB_01_101	1	2015	N0-1	1
HEB_01_101	1	2015	N1-2	1
HEB_01_103	1	2013	A	1
HEB_01_103	1	2013	B	1
HEB_01_103	1	2015	N0-1	1
HEB_01_103	1	2015	N1-2	1
HEB_01_104	1	2013	A	1
HEB_01_104	1	2013	B	1
HEB_01_104	1	2015	N0-2	1
HEB_01_104	1	2015	N1-1	1
HEB_01_106	1	2013	A	1
HEB_01_106	1	2013	B	1
HEB_01_106	1	2015	N0-2	1
HEB_01_106	1	2015	N1-2	1
HEB_01_109	1	2013	A	1
HEB_01_109	1	2013	B	1
HEB_01_109	1	2015	N0-1	1
HEB_01_109	1	2015	N1-2	1
HEB_01_112	1	2013	A	1
HEB_01_112	1	2013	B	1
HEB_01_112	1	2015	N0-2	1
HEB_01_112	1	2015	N1-1	1
HEB_01_121	1	2013	A	1
HEB_01_121	1	2013	B	1
HEB_01_121	1	2015	N0-1	1
HEB_01_121	1	2015	N1-2	1
HEB_01_122	1	2013	A	1
HEB_01_122	1	2013	B	1
HEB_01_122	1	2015	N0-2	1
HEB_01_122	1	2015	N1-1	1
HEB_01_123	1	2013	A	1
HEB_01_123	1	2013	B	1
HEB_01_123	1	2015	N0-2	1
HEB_01_123	1	2015	N1-1	1
HEB_01_124	1	2013	A	1
HEB_01_124	1	2013	B	1
HEB_01_124	1	2015	N0-1	1
HEB_01_124	1	2015	N1-1	1
HEB_01_126	1	2013	A	1
HEB_01_126	1	2013	B	1
HEB_01_126	1	2015	N0-2	1
HEB_01_126	1	2015	N1-1	1
HEB_01_127	1	2013	A	1
HEB_01_127	1	2013	B	1
HEB_01_127	1	2015	N0-1	1
HEB_01_127	1	2015	N1-2	1
HEB_01_128	1	2013	A	1
HEB_01_128	1	2013	B	1
HEB_01_128	1	2015	N0-2	1
HEB_01_128	1	2015	N1-1	1
HEB_01_130	1	2013	A	1
HEB_01_130	1	2013	B	1
HEB_01_130	1	2015	N0-2	1
HEB_01_130	1	2015	N1-1	1
HEB_01_131	1	2013	A	1
HEB_01_131	1	2013	B	1
HEB_01_131	1	2015	N0-2	1
HEB_01_131	1	2015	N1-2	1
HEB_01_132	1	2013	A	1
HEB_01_132	1	2013	B	1
HEB_01_132	1	2015	N0-2	1
HEB_01_132	1	2015	N1-2	1
HEB_01_133	1	2013	A	1
HEB_01_133	1	2013	B	1
HEB_01_133	1	2015	N0-1	1
HEB_01_133	1	2015	N1-1
HEB_01_134	1	2013	A	1
HEB_01_134	1	2013	B	1
HEB_01_134	1	2015	N0-2	1
HEB_01_134	1	2015	N1-1	1
HEB_01_137	1	2013	A	1
HEB_01_137	1	2013	B	1
HEB_01_137	1	2015	N0-1	1
HEB_01_137	1	2015	N1-2	1
HEB_01_140	1	2013	A	1
HEB_01_140	1	2013	B	1
HEB_01_140	1	2015	N0-2	1
HEB_01_140	1	2015	N1-2	1
HEB_01_328	1	2013	A	1
HEB_01_328	1	2013	B	1
HEB_01_328	1	2015	N0-2	1
HEB_01_328	1	2015	N1-2	3
HEB_02_003	2	2013	A	1
HEB_02_003	2	2013	B	1
HEB_02_003	2	2015	N0-2	1
HEB_02_003	2	2015	N1-2	1
HEB_02_006	2	2013	A	1
HEB_02_006	2	2013	B	1
HEB_02_006	2	2015	N0-2	1
HEB_02_006	2	2015	N1-2	1
HEB_02_008	2	2013	A	1
HEB_02_008	2	2013	B	1
HEB_02_008	2	2015	N0-2	1
HEB_02_008	2	2015	N1-2	1
HEB_02_009	2	2013	A	1
HEB_02_009	2	2013	B	1
HEB_02_009	2	2015	N0-2	1
HEB_02_009	2	2015	N1-1	1
HEB_02_012	2	2013	A	1
HEB_02_012	2	2013	B	1
HEB_02_012	2	2015	N0-1	1
HEB_02_012	2	2015	N1-1	1
HEB_02_016	2	2013	A	1
HEB_02_016	2	2013	B	1
HEB_02_016	2	2015	N0-1	1
HEB_02_016	2	2015	N1-2	1
HEB_02_017	2	2013	A	1
HEB_02_017	2	2013	B	1
HEB_02_017	2	2015	N0-2	1
HEB_02_017	2	2015	N1-2	1
HEB_02_018	2	2013	A	1
HEB_02_018	2	2013	B	1
HEB_02_018	2	2015	N0-1	1
HEB_02_018	2	2015	N1-2	1
HEB_02_020	2	2013	A	1
HEB_02_020	2	2013	B	1
HEB_02_020	2	2015	N0-1	1
HEB_02_020	2	2015	N1-1	1
HEB_02_021	2	2013	A	1
HEB_02_021	2	2013	B	1
HEB_02_021	2	2015	N0-2	1
HEB_02_021	2	2015	N1-1	1
HEB_02_022	2	2013	A	1
HEB_02_022	2	2013	B	1
HEB_02_022	2	2015	N0-1	1
HEB_02_022	2	2015	N1-1	1
HEB_02_032	2	2013	A	1
HEB_02_032	2	2013	B	1
HEB_02_032	2	2015	N0-1	1
HEB_02_032	2	2015	N1-2	1
HEB_02_033	2	2013	A	1
HEB_02_033	2	2013	B	1
HEB_02_033	2	2015	N0-2	1
HEB_02_033	2	2015	N1-2	1
HEB_02_036	2	2013	A	1
HEB_02_036	2	2013	B	1
HEB_02_036	2	2015	N0-2	1
HEB_02_036	2	2015	N1-1	1
HEB_02_038	2	2013	A	1
HEB_02_038	2	2013	B	1
HEB_02_038	2	2015	N0-1	1
HEB_02_038	2	2015	N1-1	1
HEB_02_040	2	2013	A	1
HEB_02_040	2	2013	B	1
HEB_02_040	2	2015	N0-1	1
HEB_02_040	2	2015	N1-1	1
HEB_02_041	2	2013	A	1
HEB_02_041	2	2013	B	1
HEB_02_041	2	2015	N0-2	1
HEB_02_041	2	2015	N1-2	1
HEB_02_054	2	2013	A	1
HEB_02_054	2	2013	B	1
HEB_02_054	2	2015	N0-1	1
HEB_02_054	2	2015	N1-2	1
HEB_02_058	2	2013	A	1
HEB_02_058	2	2013	B	1
HEB_02_058	2	2015	N0-1	1
HEB_02_058	2	2015	N1-1	1
HEB_02_063	2	2013	A	1
HEB_02_063	2	2013	B	1
HEB_02_063	2	2015	N0-1	1
HEB_02_063	2	2015	N1-2	1
HEB_02_064	2	2013	A	1
HEB_02_064	2	2013	B	1
HEB_02_064	2	2015	N0-2	1
HEB_02_064	2	2015	N1-2	1
HEB_02_067	2	2013	A	1
HEB_02_067	2	2013	B	1
HEB_02_067	2	2015	N0-1	1
HEB_02_067	2	2015	N1-1	1
HEB_02_069	2	2013	A	1
HEB_02_069	2	2013	B	1
HEB_02_069	2	2015	N0-2	1
HEB_02_069	2	2015	N1-1	1
HEB_02_071	2	2013	A	1
HEB_02_071	2	2013	B	1
HEB_02_071	2	2015	N0-2	1
HEB_02_071	2	2015	N1-2	1
HEB_02_078	2	2013	A	1
HEB_02_078	2	2013	B	1
HEB_02_078	2	2015	N0-2	1
HEB_02_078	2	2015	N1-2	1
HEB_02_083	2	2013	A	1
HEB_02_083	2	2013	B	1
HEB_02_083	2	2015	N0-1	1
HEB_02_083	2	2015	N1-1	1
HEB_02_084	2	2013	A	1
HEB_02_084	2	2013	B	1
HEB_02_084	2	2015	N0-1	1
HEB_02_084	2	2015	N1-1	1
HEB_02_085	2	2013	A	1
HEB_02_085	2	2013	B	1
HEB_02_085	2	2015	N0-2	1
HEB_02_085	2	2015	N1-2	1
HEB_02_086	2	2013	A	1
HEB_02_086	2	2013	B
HEB_02_086	2	2015	N0-1	1
HEB_02_086	2	2015	N1-1
HEB_02_088	2	2013	A	1
HEB_02_088	2	2013	B	1
HEB_02_088	2	2015	N0-1	1
HEB_02_088	2	2015	N1-2	1
HEB_02_089	2	2013	A	1
HEB_02_089	2	2013	B	1
HEB_02_089	2	2015	N0-2	1
HEB_02_089	2	2015	N1-2	1
HEB_02_093	2	2013	A	1
HEB_02_093	2	2013	B	1
HEB_02_093	2	2015	N0-1	1
HEB_02_093	2	2015	N1-2	1
HEB_02_094	2	2013	A	1
HEB_02_094	2	2013	B	1
HEB_02_094	2	2015	N0-1	1
HEB_02_094	2	2015	N1-1	1
HEB_02_096	2	2013	A	1
HEB_02_096	2	2013	B	1
HEB_02_096	2	2015	N0-1	1
HEB_02_096	2	2015	N1-2	1
HEB_02_101	2	2013	A	1
HEB_02_101	2	2013	B	1
HEB_02_101	2	2015	N0-2	1
HEB_02_101	2	2015	N1-2	1
HEB_02_106	2	2013	A	1
HEB_02_106	2	2013	B	1
HEB_02_106	2	2015	N0-2	1
HEB_02_106	2	2015	N1-1	1
HEB_02_112	2	2013	A	1
HEB_02_112	2	2013	B	1
HEB_02_112	2	2015	N0-2	1
HEB_02_112	2	2015	N1-1	1
HEB_02_114	2	2013	A	1
HEB_02_114	2	2013	B	1
HEB_02_114	2	2015	N0-2	1
HEB_02_114	2	2015	N1-1	1
HEB_02_115	2	2013	A	1
HEB_02_115	2	2013	B	1
HEB_02_115	2	2015	N0-2	1
HEB_02_115	2	2015	N1-2	1
HEB_02_117	2	2013	A	1
HEB_02_117	2	2013	B	1
HEB_02_117	2	2015	N0-2	1
HEB_02_117	2	2015	N1-2	1
HEB_02_120	2	2013	A	1
HEB_02_120	2	2013	B	1
HEB_02_120	2	2015	N0-1	1
HEB_02_120	2	2015	N1-1	1
HEB_02_121	2	2013	A	1
HEB_02_121	2	2013	B	1
HEB_02_121	2	2015	N0-2	1
HEB_02_121	2	2015	N1-1	1
HEB_02_122	2	2013	A	1
HEB_02_122	2	2013	B	1
HEB_02_122	2	2015	N0-1	1
HEB_02_122	2	2015	N1-1	1
HEB_02_125	2	2013	A	1
HEB_02_125	2	2013	B	1
HEB_02_125	2	2015	N0-1	1
HEB_02_125	2	2015	N1-2	1
HEB_02_127	2	2013	A	1
HEB_02_127	2	2013	B	1
HEB_02_127	2	2015	N0-2	1
HEB_02_127	2	2015	N1-1	1
HEB_02_130	2	2013	A	1
HEB_02_130	2	2013	B	1
HEB_02_130	2	2015	N0-1	1
HEB_02_130	2	2015	N1-1	1
HEB_02_135	2	2013	A	1
HEB_02_135	2	2013	B	1
HEB_02_135	2	2015	N0-1	1
HEB_02_135	2	2015	N1-2	1
HEB_02_136	2	2013	A	1
HEB_02_136	2	2013	B	1
HEB_02_136	2	2015	N0-2	1
HEB_02_136	2	2015	N1-1	1
HEB_02_138	2	2013	A	1
HEB_02_138	2	2013	B	1
HEB_02_138	2	2015	N0-1	1
HEB_02_138	2	2015	N1-2	1
HEB_02_146	2	2013	A	1
HEB_02_146	2	2013	B	1
HEB_02_146	2	2015	N0-2	1
HEB_02_146	2	2015	N1-1	1
HEB_02_147	2	2013	A	1
HEB_02_147	2	2013	B	1
HEB_02_147	2	2015	N0-1	1
HEB_02_147	2	2015	N1-1	1
HEB_02_152	5	2013	A	1
HEB_02_152	5	2013	B	1
HEB_02_152	5	2015	N0-2	1
HEB_02_152	5	2015	N1-1	1
HEB_02_153	5	2013	A	1
HEB_02_153	5	2013	B	1
HEB_02_153	5	2015	N0-2	1
HEB_02_153	5	2015	N1-1	1
HEB_02_154	5	2013	A	1
HEB_02_154	5	2013	B	1
HEB_02_154	5	2015	N0-1	1
HEB_02_154	5	2015	N1-2	1
HEB_02_155	5	2013	A	1
HEB_02_155	5	2013	B	1
HEB_02_155	5	2015	N0-2	1
HEB_02_155	5	2015	N1-2	1
HEB_02_156	5	2013	A	1
HEB_02_156	5	2013	B	1
HEB_02_156	5	2015	N0-1	1
HEB_02_156	5	2015	N1-1	1
HEB_02_157	5	2013	A	1
HEB_02_157	5	2013	B	1
HEB_02_157	5	2015	N0-1	1
HEB_02_157	5	2015	N1-1	1
HEB_02_158	5	2013	A	1
HEB_02_158	5	2013	B	1
HEB_02_158	5	2015	N0-2	3
HEB_02_158	5	2015	N1-2	1
HEB_02_160	5	2013	A	1
HEB_02_160	5	2013	B	1
HEB_02_160	5	2015	N0-1	1
HEB_02_160	5	2015	N1-2	1
HEB_03_006	3	2013	A	1
HEB_03_006	3	2013	B	1
HEB_03_006	3	2015	N0-1	1
HEB_03_006	3	2015	N1-1	1
HEB_03_007	3	2013	A	1
HEB_03_007	3	2013	B	1
HEB_03_007	3	2015	N0-2	1
HEB_03_007	3	2015	N1-1	1
HEB_03_012	3	2013	A	1
HEB_03_012	3	2013	B	1
HEB_03_012	3	2015	N0-1	1
HEB_03_012	3	2015	N1-1	1
HEB_03_013	3	2013	A	3
HEB_03_013	3	2013	B	3
HEB_03_013	3	2015	N0-1	7
HEB_03_013	3	2015	N1-2	7
HEB_03_014	3	2013	A	3
HEB_03_014	3	2013	B	3
HEB_03_014	3	2015	N0-2	5
HEB_03_014	3	2015	N1-2	7
HEB_03_015	3	2013	A	5
HEB_03_015	3	2013	B	5
HEB_03_015	3	2015	N0-2
HEB_03_015	3	2015	N1-1
HEB_03_017	3	2013	A	3
HEB_03_017	3	2013	B	5
HEB_03_017	3	2015	N0-2	5
HEB_03_017	3	2015	N1-2	7
HEB_03_018	3	2013	A	1
HEB_03_018	3	2013	B	1
HEB_03_018	3	2015	N0-2
HEB_03_018	3	2015	N1-2	7
HEB_03_019	3	2013	A	3
HEB_03_019	3	2013	B	3
HEB_03_019	3	2015	N0-1	3
HEB_03_019	3	2015	N1-1	5
HEB_03_021	3	2013	A	1
HEB_03_021	3	2013	B	1
HEB_03_021	3	2015	N0-1	1
HEB_03_021	3	2015	N1-2	1
HEB_03_025	3	2013	A	1
HEB_03_025	3	2013	B	1
HEB_03_025	3	2015	N0-1	1
HEB_03_025	3	2015	N1-2	1
HEB_03_027	3	2013	A	1
HEB_03_027	3	2013	B	1
HEB_03_027	3	2015	N0-1	1
HEB_03_027	3	2015	N1-2	1
HEB_03_029	3	2013	A	1
HEB_03_029	3	2013	B	1
HEB_03_029	3	2015	N0-2	1
HEB_03_029	3	2015	N1-1	1
HEB_03_032	3	2013	A	1
HEB_03_032	3	2013	B	1
HEB_03_032	3	2015	N0-1	1
HEB_03_032	3	2015	N1-2	1
HEB_03_033	3	2013	A	1
HEB_03_033	3	2013	B	1
HEB_03_033	3	2015	N0-2	1
HEB_03_033	3	2015	N1-2	1
HEB_03_035	3	2013	A	1
HEB_03_035	3	2013	B	1
HEB_03_035	3	2015	N0-1	1
HEB_03_035	3	2015	N1-1	1
HEB_03_036	3	2013	A	1
HEB_03_036	3	2013	B	1
HEB_03_036	3	2015	N0-1	5
HEB_03_036	3	2015	N1-1	5
HEB_03_037	3	2013	A	1
HEB_03_037	3	2013	B	1
HEB_03_037	3	2015	N0-1	1
HEB_03_037	3	2015	N1-1	1
HEB_03_039	3	2013	A	1
HEB_03_039	3	2013	B	1
HEB_03_039	3	2015	N0-2	1
HEB_03_039	3	2015	N1-1	1
HEB_03_040	3	2013	A	1
HEB_03_040	3	2013	B	1
HEB_03_040	3	2015	N0-1	1
HEB_03_040	3	2015	N1-1	1
HEB_03_045	3	2013	A	1
HEB_03_045	3	2013	B	1
HEB_03_045	3	2015	N0-2	1
HEB_03_045	3	2015	N1-2	1
HEB_03_048	3	2013	A	1
HEB_03_048	3	2013	B	1
HEB_03_048	3	2015	N0-2	1
HEB_03_048	3	2015	N1-1	1
HEB_03_052	3	2013	A	1
HEB_03_052	3	2013	B	1
HEB_03_052	3	2015	N0-1	1
HEB_03_052	3	2015	N1-2	1
HEB_03_053	3	2013	A	1
HEB_03_053	3	2013	B	1
HEB_03_053	3	2015	N0-2	5
HEB_03_053	3	2015	N1-1	7
HEB_03_055	3	2013	A	3
HEB_03_055	3	2013	B	3
HEB_03_055	3	2015	N0-2	5
HEB_03_055	3	2015	N1-1	7
HEB_03_057	3	2013	A	1
HEB_03_057	3	2013	B	1
HEB_03_057	3	2015	N0-1	1
HEB_03_057	3	2015	N1-2	1
HEB_03_062	3	2013	A	1
HEB_03_062	3	2013	B	1
HEB_03_062	3	2015	N0-1	1
HEB_03_062	3	2015	N1-1	1
HEB_03_064	3	2013	A	1
HEB_03_064	3	2013	B	1
HEB_03_064	3	2015	N0-1	1
HEB_03_064	3	2015	N1-1	1
HEB_03_065	3	2013	A	1
HEB_03_065	3	2013	B	1
HEB_03_065	3	2015	N0-1	1
HEB_03_065	3	2015	N1-2	1
HEB_03_071	3	2013	A	1
HEB_03_071	3	2013	B	1
HEB_03_071	3	2015	N0-2	1
HEB_03_071	3	2015	N1-1	1
HEB_03_072	3	2013	A	1
HEB_03_072	3	2013	B	1
HEB_03_072	3	2015	N0-1	1
HEB_03_072	3	2015	N1-2	1
HEB_03_073	3	2013	A	1
HEB_03_073	3	2013	B	1
HEB_03_073	3	2015	N0-2	1
HEB_03_073	3	2015	N1-2	1
HEB_03_076	3	2013	A	1
HEB_03_076	3	2013	B	1
HEB_03_076	3	2015	N0-2	1
HEB_03_076	3	2015	N1-1	1
HEB_03_077	3	2013	A	1
HEB_03_077	3	2013	B	1
HEB_03_077	3	2015	N0-2	1
HEB_03_077	3	2015	N1-1	1
HEB_03_080	3	2013	A	1
HEB_03_080	3	2013	B	1
HEB_03_080	3	2015	N0-2	1
HEB_03_080	3	2015	N1-1	1
HEB_03_085	3	2013	A	1
HEB_03_085	3	2013	B	1
HEB_03_085	3	2015	N0-1	1
HEB_03_085	3	2015	N1-1	1
HEB_03_089	3	2013	A	1
HEB_03_089	3	2013	B	1
HEB_03_089	3	2015	N0-2	5
HEB_03_089	3	2015	N1-1	5
HEB_03_102	3	2013	A	1
HEB_03_102	3	2013	B	3
HEB_03_102	3	2015	N0-2	3
HEB_03_102	3	2015	N1-2	5
HEB_03_106	3	2013	A	1
HEB_03_106	3	2013	B	1
HEB_03_106	3	2015	N0-1	1
HEB_03_106	3	2015	N1-1	1
HEB_03_107	3	2013	A	1
HEB_03_107	3	2013	B	1
HEB_03_107	3	2015	N0-1	1
HEB_03_107	3	2015	N1-1	1
HEB_03_108	3	2013	A	1
HEB_03_108	3	2013	B	1
HEB_03_108	3	2015	N0-1	1
HEB_03_108	3	2015	N1-1	1
HEB_03_111	3	2013	A	3
HEB_03_111	3	2013	B	5
HEB_03_111	3	2015	N0-1	5
HEB_03_111	3	2015	N1-2	7
HEB_03_129	3	2013	A	1
HEB_03_129	3	2013	B	1
HEB_03_129	3	2015	N0-2	1
HEB_03_129	3	2015	N1-1	1
HEB_03_138	3	2013	A	1
HEB_03_138	3	2013	B	1
HEB_03_138	3	2015	N0-1	1
HEB_03_138	3	2015	N1-2	1
HEB_03_139	3	2013	A	1
HEB_03_139	3	2013	B	1
HEB_03_139	3	2015	N0-2	1
HEB_03_139	3	2015	N1-1	1
HEB_03_140	3	2013	A	1
HEB_03_140	3	2013	B	1
HEB_03_140	3	2015	N0-2	1
HEB_03_140	3	2015	N1-2	1
HEB_03_141	3	2013	A	1
HEB_03_141	3	2013	B	1
HEB_03_141	3	2015	N0-1	1
HEB_03_141	3	2015	N1-1	1
HEB_03_142	3	2013	A	1
HEB_03_142	3	2013	B	1
HEB_03_142	3	2015	N0-1	1
HEB_03_142	3	2015	N1-2	1
HEB_03_144	3	2013	A	1
HEB_03_144	3	2013	B	1
HEB_03_144	3	2015	N0-1	1
HEB_03_144	3	2015	N1-2	1
HEB_03_145	3	2013	A	1
HEB_03_145	3	2013	B	1
HEB_03_145	3	2015	N0-1	1
HEB_03_145	3	2015	N1-1	1
HEB_03_147	3	2013	A	1
HEB_03_147	3	2013	B	1
HEB_03_147	3	2015	N0-2	1
HEB_03_147	3	2015	N1-1	1
HEB_03_149	3	2013	A	1
HEB_03_149	3	2013	B	1
HEB_03_149	3	2015	N0-1	1
HEB_03_149	3	2015	N1-2	1
HEB_03_153	3	2013	A	1
HEB_03_153	3	2013	B	1
HEB_03_153	3	2015	N0-2	1
HEB_03_153	3	2015	N1-1	1
HEB_03_156	3	2013	A	1
HEB_03_156	3	2013	B	1
HEB_03_156	3	2015	N0-1	1
HEB_03_156	3	2015	N1-1	1
HEB_03_162	3	2013	A	1
HEB_03_162	3	2013	B	1
HEB_03_162	3	2015	N0-1	1
HEB_03_162	3	2015	N1-2	1
HEB_03_163	3	2013	A	1
HEB_03_163	3	2013	B	1
HEB_03_163	3	2015	N0-2
HEB_03_163	3	2015	N1-2	1
HEB_03_166	3	2013	A	1
HEB_03_166	3	2013	B	1
HEB_03_166	3	2015	N0-2	1
HEB_03_166	3	2015	N1-2	1
HEB_03_170	3	2013	A	1
HEB_03_170	3	2013	B	1
HEB_03_170	3	2015	N0-2	1
HEB_03_170	3	2015	N1-2	1
HEB_03_172	4	2013	A	1
HEB_03_172	4	2013	B	1
HEB_03_172	4	2015	N0-2	1
HEB_03_172	4	2015	N1-1	1
HEB_04_001	4	2013	A	1
HEB_04_001	4	2013	B	1
HEB_04_001	4	2015	N0-1	1
HEB_04_001	4	2015	N1-1	1
HEB_04_002	4	2013	A	1
HEB_04_002	4	2013	B	1
HEB_04_002	4	2015	N0-2	1
HEB_04_002	4	2015	N1-1	1
HEB_04_004	4	2013	A	1
HEB_04_004	4	2013	B	1
HEB_04_004	4	2015	N0-2	1
HEB_04_004	4	2015	N1-1	1
HEB_04_005	4	2013	A	1
HEB_04_005	4	2013	B	1
HEB_04_005	4	2015	N0-2	1
HEB_04_005	4	2015	N1-2	1
HEB_04_006	4	2013	A	1
HEB_04_006	4	2013	B	1
HEB_04_006	4	2015	N0-2	1
HEB_04_006	4	2015	N1-1	1
HEB_04_008	4	2013	A	1
HEB_04_008	4	2013	B	1
HEB_04_008	4	2015	N0-1	1
HEB_04_008	4	2015	N1-2	1
HEB_04_009	4	2013	A	1
HEB_04_009	4	2013	B	1
HEB_04_009	4	2015	N0-1	1
HEB_04_009	4	2015	N1-1	1
HEB_04_013	4	2013	A	1
HEB_04_013	4	2013	B	1
HEB_04_013	4	2015	N0-1	1
HEB_04_013	4	2015	N1-1	1
HEB_04_016	4	2013	A	1
HEB_04_016	4	2013	B	1
HEB_04_016	4	2015	N0-1	1
HEB_04_016	4	2015	N1-2	1
HEB_04_017	4	2013	A	1
HEB_04_017	4	2013	B	1
HEB_04_017	4	2015	N0-2	1
HEB_04_017	4	2015	N1-1	1
HEB_04_019	4	2013	A	1
HEB_04_019	4	2013	B	1
HEB_04_019	4	2015	N0-2	1
HEB_04_019	4	2015	N1-2	1
HEB_04_062	4	2013	A	1
HEB_04_062	4	2013	B	1
HEB_04_062	4	2015	N0-2	1
HEB_04_062	4	2015	N1-2	1
HEB_04_063	4	2013	A	1
HEB_04_063	4	2013	B	1
HEB_04_063	4	2015	N0-2	1
HEB_04_063	4	2015	N1-2	1
HEB_04_066	4	2013	A	1
HEB_04_066	4	2013	B	1
HEB_04_066	4	2015	N0-2	1
HEB_04_066	4	2015	N1-1	1
HEB_04_067	4	2013	A	1
HEB_04_067	4	2013	B	1
HEB_04_067	4	2015	N0-2	1
HEB_04_067	4	2015	N1-2	1
HEB_04_068	4	2013	A	1
HEB_04_068	4	2013	B	1
HEB_04_068	4	2015	N0-2	1
HEB_04_068	4	2015	N1-2	1
HEB_04_069	4	2013	A	1
HEB_04_069	4	2013	B	1
HEB_04_069	4	2015	N0-1	1
HEB_04_069	4	2015	N1-1	1
HEB_04_070	4	2013	A	1
HEB_04_070	4	2013	B	1
HEB_04_070	4	2015	N0-2	1
HEB_04_070	4	2015	N1-1	1
HEB_04_071	4	2013	A	1
HEB_04_071	4	2013	B	1
HEB_04_071	4	2015	N0-2	1
HEB_04_071	4	2015	N1-2	1
HEB_04_072	4	2013	A	1
HEB_04_072	4	2013	B	1
HEB_04_072	4	2015	N0-1	1
HEB_04_072	4	2015	N1-2	1
HEB_04_073	4	2013	A	1
HEB_04_073	4	2013	B	1
HEB_04_073	4	2015	N0-1	1
HEB_04_073	4	2015	N1-1	1
HEB_04_074	4	2013	A	1
HEB_04_074	4	2013	B	1
HEB_04_074	4	2015	N0-1	1
HEB_04_074	4	2015	N1-1	1
HEB_04_075	4	2013	A	1
HEB_04_075	4	2013	B	1
HEB_04_075	4	2015	N0-2	1
HEB_04_075	4	2015	N1-2	1
HEB_04_078	4	2013	A	1
HEB_04_078	4	2013	B	1
HEB_04_078	4	2015	N0-1	1
HEB_04_078	4	2015	N1-2	1
HEB_04_080	4	2013	A	1
HEB_04_080	4	2013	B	1
HEB_04_080	4	2015	N0-1	1
HEB_04_080	4	2015	N1-1	1
HEB_04_083	4	2013	A	1
HEB_04_083	4	2013	B	1
HEB_04_083	4	2015	N0-1	1
HEB_04_083	4	2015	N1-1	1
HEB_04_087	4	2013	A	1
HEB_04_087	4	2013	B	1
HEB_04_087	4	2015	N0-2	1
HEB_04_087	4	2015	N1-1	1
HEB_04_088	4	2013	A	1
HEB_04_088	4	2013	B	1
HEB_04_088	4	2015	N0-1	1
HEB_04_088	4	2015	N1-2	1
HEB_04_092	4	2013	A	1
HEB_04_092	4	2013	B	1
HEB_04_092	4	2015	N0-1	1
HEB_04_092	4	2015	N1-2	1
HEB_04_093	4	2013	A	1
HEB_04_093	4	2013	B	1
HEB_04_093	4	2015	N0-1	1
HEB_04_093	4	2015	N1-1	1
HEB_04_096	4	2013	A	1
HEB_04_096	4	2013	B	1
HEB_04_096	4	2015	N0-2	1
HEB_04_096	4	2015	N1-2	1
HEB_04_098	4	2013	A	1
HEB_04_098	4	2013	B	1
HEB_04_098	4	2015	N0-2	1
HEB_04_098	4	2015	N1-2	1
HEB_04_099	4	2013	A	1
HEB_04_099	4	2013	B	1
HEB_04_099	4	2015	N0-1	1
HEB_04_099	4	2015	N1-1	1
HEB_04_101	3	2013	A	1
HEB_04_101	3	2013	B	1
HEB_04_101	3	2015	N0-1	1
HEB_04_101	3	2015	N1-2	1
HEB_04_102	3	2013	A	1
HEB_04_102	3	2013	B	1
HEB_04_102	3	2015	N0-1	1
HEB_04_102	3	2015	N1-1	1
HEB_04_103	3	2013	A	1
HEB_04_103	3	2013	B	1
HEB_04_103	3	2015	N0-2	1
HEB_04_103	3	2015	N1-1	1
HEB_04_104	3	2013	A	1
HEB_04_104	3	2013	B	1
HEB_04_104	3	2015	N0-2	1
HEB_04_104	3	2015	N1-2	1
HEB_04_105	3	2013	A	1
HEB_04_105	3	2013	B	1
HEB_04_105	3	2015	N0-2	1
HEB_04_105	3	2015	N1-2	1
HEB_04_106	3	2013	A	1
HEB_04_106	3	2013	B	1
HEB_04_106	3	2015	N0-1	1
HEB_04_106	3	2015	N1-1	1
HEB_04_107	3	2013	A	1
HEB_04_107	3	2013	B	1
HEB_04_107	3	2015	N0-2	1
HEB_04_107	3	2015	N1-1	1
HEB_04_108	3	2013	A	1
HEB_04_108	3	2013	B	1
HEB_04_108	3	2015	N0-2	1
HEB_04_108	3	2015	N1-2	1
HEB_04_109	3	2013	A	1
HEB_04_109	3	2013	B	1
HEB_04_109	3	2015	N0-1	1
HEB_04_109	3	2015	N1-1	1
HEB_04_110	3	2013	A	1
HEB_04_110	3	2013	B	1
HEB_04_110	3	2015	N0-2	1
HEB_04_110	3	2015	N1-2	1
HEB_04_112	4	2013	A	1
HEB_04_112	4	2013	B	1
HEB_04_112	4	2015	N0-1	1
HEB_04_112	4	2015	N1-2	1
HEB_04_122	4	2013	A	1
HEB_04_122	4	2013	B	1
HEB_04_122	4	2015	N0-2	1
HEB_04_122	4	2015	N1-1	1
HEB_04_123	4	2013	A	1
HEB_04_123	4	2013	B	1
HEB_04_123	4	2015	N0-1	1
HEB_04_123	4	2015	N1-2	1
HEB_04_125	4	2013	A	1
HEB_04_125	4	2013	B	1
HEB_04_125	4	2015	N0-1	1
HEB_04_125	4	2015	N1-1	1
HEB_04_126	4	2013	A	1
HEB_04_126	4	2013	B	1
HEB_04_126	4	2015	N0-1	1
HEB_04_126	4	2015	N1-1	1
HEB_04_127	4	2013	A	1
HEB_04_127	4	2013	B	1
HEB_04_127	4	2015	N0-1	1
HEB_04_127	4	2015	N1-2	1
HEB_04_135	4	2013	A	1
HEB_04_135	4	2013	B	1
HEB_04_135	4	2015	N0-2	1
HEB_04_135	4	2015	N1-1	1
HEB_04_136	4	2013	A	1
HEB_04_136	4	2013	B	1
HEB_04_136	4	2015	N0-1	1
HEB_04_136	4	2015	N1-1	1
HEB_04_149	4	2013	A	1
HEB_04_149	4	2013	B	1
HEB_04_149	4	2015	N0-1	1
HEB_04_149	4	2015	N1-1	1
HEB_05_011	5	2013	A	1
HEB_05_011	5	2013	B	1
HEB_05_011	5	2015	N0-1	1
HEB_05_011	5	2015	N1-1	1
HEB_05_013	5	2013	A	1
HEB_05_013	5	2013	B	1
HEB_05_013	5	2015	N0-2	1
HEB_05_013	5	2015	N1-1	1
HEB_05_014	5	2013	A	1
HEB_05_014	5	2013	B	1
HEB_05_014	5	2015	N0-2	1
HEB_05_014	5	2015	N1-1	1
HEB_05_019	5	2013	A	1
HEB_05_019	5	2013	B	1
HEB_05_019	5	2015	N0-1	1
HEB_05_019	5	2015	N1-2	1
HEB_05_020	5	2013	A	1
HEB_05_020	5	2013	B	1
HEB_05_020	5	2015	N0-2	1
HEB_05_020	5	2015	N1-1	1
HEB_05_030	5	2013	A	1
HEB_05_030	5	2013	B	1
HEB_05_030	5	2015	N0-2	1
HEB_05_030	5	2015	N1-1	1
HEB_05_032	5	2013	A	1
HEB_05_032	5	2013	B	1
HEB_05_032	5	2015	N0-2	1
HEB_05_032	5	2015	N1-1	1
HEB_05_033	5	2013	A	1
HEB_05_033	5	2013	B	1
HEB_05_033	5	2015	N0-2	1
HEB_05_033	5	2015	N1-2	1
HEB_05_035	5	2013	A	1
HEB_05_035	5	2013	B	1
HEB_05_035	5	2015	N0-2	1
HEB_05_035	5	2015	N1-2	1
HEB_05_036	5	2013	A	1
HEB_05_036	5	2013	B	1
HEB_05_036	5	2015	N0-1	1
HEB_05_036	5	2015	N1-1	1
HEB_05_037	5	2013	A	1
HEB_05_037	5	2013	B	1
HEB_05_037	5	2015	N0-2	1
HEB_05_037	5	2015	N1-1	1
HEB_05_038	5	2013	A	1
HEB_05_038	5	2013	B	1
HEB_05_038	5	2015	N0-2	1
HEB_05_038	5	2015	N1-1	1
HEB_05_039	5	2013	A	1
HEB_05_039	5	2013	B	1
HEB_05_039	5	2015	N0-2	1
HEB_05_039	5	2015	N1-2	1
HEB_05_040	5	2013	A	1
HEB_05_040	5	2013	B	1
HEB_05_040	5	2015	N0-2	1
HEB_05_040	5	2015	N1-1	1
HEB_05_041	5	2013	A	1
HEB_05_041	5	2013	B	1
HEB_05_041	5	2015	N0-2	1
HEB_05_041	5	2015	N1-2	1
HEB_05_043	5	2013	A	1
HEB_05_043	5	2013	B	1
HEB_05_043	5	2015	N0-1	1
HEB_05_043	5	2015	N1-2	1
HEB_05_044	5	2013	A	1
HEB_05_044	5	2013	B	1
HEB_05_044	5	2015	N0-1	1
HEB_05_044	5	2015	N1-2	1
HEB_05_045	5	2013	A	1
HEB_05_045	5	2013	B	1
HEB_05_045	5	2015	N0-1	1
HEB_05_045	5	2015	N1-1	1
HEB_05_046	5	2013	A	1
HEB_05_046	5	2013	B	1
HEB_05_046	5	2015	N0-1	1
HEB_05_046	5	2015	N1-2	1
HEB_05_047	5	2013	A	1
HEB_05_047	5	2013	B	1
HEB_05_047	5	2015	N0-1	1
HEB_05_047	5	2015	N1-2	1
HEB_05_048	5	2013	A	1
HEB_05_048	5	2013	B	1
HEB_05_048	5	2015	N0-1	1
HEB_05_048	5	2015	N1-2	1
HEB_05_049	5	2013	A	1
HEB_05_049	5	2013	B	1
HEB_05_049	5	2015	N0-2	1
HEB_05_049	5	2015	N1-2	1
HEB_05_050	5	2013	A	1
HEB_05_050	5	2013	B	1
HEB_05_050	5	2015	N0-1	1
HEB_05_050	5	2015	N1-1	1
HEB_05_051	5	2013	A	1
HEB_05_051	5	2013	B	1
HEB_05_051	5	2015	N0-2	1
HEB_05_051	5	2015	N1-1	1
HEB_05_052	5	2013	A	1
HEB_05_052	5	2013	B	1
HEB_05_052	5	2015	N0-2	1
HEB_05_052	5	2015	N1-2	1
HEB_05_053	5	2013	A	1
HEB_05_053	5	2013	B	1
HEB_05_053	5	2015	N0-1	1
HEB_05_053	5	2015	N1-2	1
HEB_05_059	5	2013	A	1
HEB_05_059	5	2013	B	1
HEB_05_059	5	2015	N0-2	1
HEB_05_059	5	2015	N1-1	1
HEB_05_060	5	2013	A	1
HEB_05_060	5	2013	B	1
HEB_05_060	5	2015	N0-2	1
HEB_05_060	5	2015	N1-2	1
HEB_05_065	5	2013	A	1
HEB_05_065	5	2013	B	1
HEB_05_065	5	2015	N0-2	1
HEB_05_065	5	2015	N1-2	1
HEB_05_066	5	2013	A	1
HEB_05_066	5	2013	B	1
HEB_05_066	5	2015	N0-1	1
HEB_05_066	5	2015	N1-1	1
HEB_05_067	5	2013	A	1
HEB_05_067	5	2013	B	1
HEB_05_067	5	2015	N0-1	1
HEB_05_067	5	2015	N1-2	1
HEB_05_068	5	2013	A	1
HEB_05_068	5	2013	B	1
HEB_05_068	5	2015	N0-2	1
HEB_05_068	5	2015	N1-1	1
HEB_05_069	5	2013	A	1
HEB_05_069	5	2013	B	1
HEB_05_069	5	2015	N0-2	1
HEB_05_069	5	2015	N1-1	1
HEB_05_070	5	2013	A	1
HEB_05_070	5	2013	B	1
HEB_05_070	5	2015	N0-2	1
HEB_05_070	5	2015	N1-1	1
HEB_05_071	5	2013	A	1
HEB_05_071	5	2013	B	1
HEB_05_071	5	2015	N0-2	1
HEB_05_071	5	2015	N1-2	1
HEB_05_072	5	2013	A	1
HEB_05_072	5	2013	B	1
HEB_05_072	5	2015	N0-1	1
HEB_05_072	5	2015	N1-1	1
HEB_05_076	5	2013	A	1
HEB_05_076	5	2013	B	1
HEB_05_076	5	2015	N0-2	1
HEB_05_076	5	2015	N1-1	1
HEB_05_088	5	2013	A	1
HEB_05_088	5	2013	B	1
HEB_05_088	5	2015	N0-2	1
HEB_05_088	5	2015	N1-1	1
HEB_05_090	5	2013	A	1
HEB_05_090	5	2013	B	1
HEB_05_090	5	2015	N0-2	1
HEB_05_090	5	2015	N1-1	1
HEB_05_105	5	2013	A	1
HEB_05_105	5	2013	B	1
HEB_05_105	5	2015	N0-1	1
HEB_05_105	5	2015	N1-2	1
HEB_05_107	5	2013	A	1
HEB_05_107	5	2013	B	1
HEB_05_107	5	2015	N0-2	3
HEB_05_107	5	2015	N1-2	3
HEB_05_108	5	2013	A	1
HEB_05_108	5	2013	B	1
HEB_05_108	5	2015	N0-1	1
HEB_05_108	5	2015	N1-2	1
HEB_05_112	5	2013	A	1
HEB_05_112	5	2013	B	1
HEB_05_112	5	2015	N0-1	1
HEB_05_112	5	2015	N1-1	1
HEB_05_119	5	2013	A	1
HEB_05_119	5	2013	B	1
HEB_05_119	5	2015	N0-1	1
HEB_05_119	5	2015	N1-2	1
HEB_05_123	5	2013	A	1
HEB_05_123	5	2013	B	1
HEB_05_123	5	2015	N0-1	1
HEB_05_123	5	2015	N1-1	1
HEB_05_124	5	2013	A	1
HEB_05_124	5	2013	B	1
HEB_05_124	5	2015	N0-1	1
HEB_05_124	5	2015	N1-2	1
HEB_05_125	5	2013	A	1
HEB_05_125	5	2013	B	1
HEB_05_125	5	2015	N0-1	1
HEB_05_125	5	2015	N1-1	1
HEB_05_128	5	2013	A	1
HEB_05_128	5	2013	B	1
HEB_05_128	5	2015	N0-1	1
HEB_05_128	5	2015	N1-1	1
HEB_05_129	5	2013	A	1
HEB_05_129	5	2013	B	1
HEB_05_129	5	2015	N0-2	1
HEB_05_129	5	2015	N1-1	1
HEB_05_130	5	2013	A	1
HEB_05_130	5	2013	B	1
HEB_05_130	5	2015	N0-2	1
HEB_05_130	5	2015	N1-1	1
HEB_05_131	5	2013	A	1
HEB_05_131	5	2013	B	1
HEB_05_131	5	2015	N0-1	1
HEB_05_131	5	2015	N1-2	1
HEB_05_140	5	2013	A	1
HEB_05_140	5	2013	B	1
HEB_05_140	5	2015	N0-1	1
HEB_05_140	5	2015	N1-2	1
HEB_05_151	5	2013	A	1
HEB_05_151	5	2013	B	1
HEB_05_151	5	2015	N0-1	1
HEB_05_151	5	2015	N1-1	1
HEB_05_153	5	2013	A	1
HEB_05_153	5	2013	B	1
HEB_05_153	5	2015	N0-1	1
HEB_05_153	5	2015	N1-2	1
HEB_05_157	5	2013	A	1
HEB_05_157	5	2013	B	1
HEB_05_157	5	2015	N0-2	1
HEB_05_157	5	2015	N1-2	1
HEB_05_158	5	2013	A	1
HEB_05_158	5	2013	B	1
HEB_05_158	5	2015	N0-2	1
HEB_05_158	5	2015	N1-1	1
HEB_06_016	6	2013	A	1
HEB_06_016	6	2013	B	1
HEB_06_016	6	2015	N0-1	1
HEB_06_016	6	2015	N1-2	1
HEB_06_019	6	2013	A	1
HEB_06_019	6	2013	B	1
HEB_06_019	6	2015	N0-2	1
HEB_06_019	6	2015	N1-1	1
HEB_06_036	6	2013	A	1
HEB_06_036	6	2013	B	1
HEB_06_036	6	2015	N0-2	1
HEB_06_036	6	2015	N1-1	1
HEB_06_038	6	2013	A	1
HEB_06_038	6	2013	B	1
HEB_06_038	6	2015	N0-1	1
HEB_06_038	6	2015	N1-1	1
HEB_06_039	6	2013	A	1
HEB_06_039	6	2013	B	1
HEB_06_039	6	2015	N0-2	1
HEB_06_039	6	2015	N1-2	1
HEB_06_040	6	2013	A	1
HEB_06_040	6	2013	B	1
HEB_06_040	6	2015	N0-1	1
HEB_06_040	6	2015	N1-1	1
HEB_06_046	6	2013	A	1
HEB_06_046	6	2013	B	1
HEB_06_046	6	2015	N0-1	1
HEB_06_046	6	2015	N1-2	1
HEB_06_047	6	2013	A	1
HEB_06_047	6	2013	B	1
HEB_06_047	6	2015	N0-2	1
HEB_06_047	6	2015	N1-1	1
HEB_06_049	6	2013	A	1
HEB_06_049	6	2013	B	1
HEB_06_049	6	2015	N0-1	1
HEB_06_049	6	2015	N1-1	1
HEB_06_054	6	2013	A	1
HEB_06_054	6	2013	B	1
HEB_06_054	6	2015	N0-2	1
HEB_06_054	6	2015	N1-1	1
HEB_06_065	6	2013	A	1
HEB_06_065	6	2013	B	1
HEB_06_065	6	2015	N0-1	1
HEB_06_065	6	2015	N1-1	1
HEB_06_067	6	2013	A	1
HEB_06_067	6	2013	B	1
HEB_06_067	6	2015	N0-1	1
HEB_06_067	6	2015	N1-2	1
HEB_06_068	6	2013	A	1
HEB_06_068	6	2013	B	1
HEB_06_068	6	2015	N0-2	1
HEB_06_068	6	2015	N1-1	1
HEB_06_069	6	2013	A	1
HEB_06_069	6	2013	B	1
HEB_06_069	6	2015	N0-1	1
HEB_06_069	6	2015	N1-1	1
HEB_06_073	6	2013	A	1
HEB_06_073	6	2013	B	1
HEB_06_073	6	2015	N0-2	1
HEB_06_073	6	2015	N1-1	1
HEB_06_074	6	2013	A	1
HEB_06_074	6	2013	B	1
HEB_06_074	6	2015	N0-2	1
HEB_06_074	6	2015	N1-1	1
HEB_06_075	6	2013	A	1
HEB_06_075	6	2013	B	1
HEB_06_075	6	2015	N0-1	1
HEB_06_075	6	2015	N1-1	1
HEB_06_079	6	2013	A	1
HEB_06_079	6	2013	B	1
HEB_06_079	6	2015	N0-2	1
HEB_06_079	6	2015	N1-1	1
HEB_06_089	6	2013	A	1
HEB_06_089	6	2013	B	1
HEB_06_089	6	2015	N0-2	1
HEB_06_089	6	2015	N1-1	1
HEB_06_091	6	2013	A	1
HEB_06_091	6	2013	B	1
HEB_06_091	6	2015	N0-2	1
HEB_06_091	6	2015	N1-1	1
HEB_06_095	6	2013	A	1
HEB_06_095	6	2013	B	1
HEB_06_095	6	2015	N0-1	1
HEB_06_095	6	2015	N1-1	1
HEB_06_097	6	2013	A	1
HEB_06_097	6	2013	B	1
HEB_06_097	6	2015	N0-1	1
HEB_06_097	6	2015	N1-2	1
HEB_06_098	6	2013	A	1
HEB_06_098	6	2013	B	1
HEB_06_098	6	2015	N0-2	1
HEB_06_098	6	2015	N1-1	1
HEB_06_099	6	2013	A	1
HEB_06_099	6	2013	B	1
HEB_06_099	6	2015	N0-2	1
HEB_06_099	6	2015	N1-1	1
HEB_06_101	6	2013	A	1
HEB_06_101	6	2013	B	1
HEB_06_101	6	2015	N0-1	1
HEB_06_101	6	2015	N1-2	1
HEB_06_103	6	2013	A	1
HEB_06_103	6	2013	B	1
HEB_06_103	6	2015	N0-1	1
HEB_06_103	6	2015	N1-1	1
HEB_06_104	6	2013	A	1
HEB_06_104	6	2013	B	1
HEB_06_104	6	2015	N0-1	1
HEB_06_104	6	2015	N1-2	1
HEB_06_106	6	2013	A	1
HEB_06_106	6	2013	B	1
HEB_06_106	6	2015	N0-2	1
HEB_06_106	6	2015	N1-2	1
HEB_06_107	6	2013	A	1
HEB_06_107	6	2013	B	1
HEB_06_107	6	2015	N0-1	1
HEB_06_107	6	2015	N1-1	1
HEB_06_109	6	2013	A	1
HEB_06_109	6	2013	B	1
HEB_06_109	6	2015	N0-2	1
HEB_06_109	6	2015	N1-1	1
HEB_06_111	6	2013	A	1
HEB_06_111	6	2013	B	1
HEB_06_111	6	2015	N0-1	1
HEB_06_111	6	2015	N1-1	1
HEB_06_113	6	2013	A	1
HEB_06_113	6	2013	B	1
HEB_06_113	6	2015	N0-1	1
HEB_06_113	6	2015	N1-1	1
HEB_06_114	6	2013	A	1
HEB_06_114	6	2013	B	1
HEB_06_114	6	2015	N0-1	1
HEB_06_114	6	2015	N1-2	1
HEB_06_115	6	2013	A	1
HEB_06_115	6	2013	B	1
HEB_06_115	6	2015	N0-2	1
HEB_06_115	6	2015	N1-2	1
HEB_06_116	6	2013	A	1
HEB_06_116	6	2013	B	1
HEB_06_116	6	2015	N0-1	1
HEB_06_116	6	2015	N1-2	1
HEB_06_117	6	2013	A	1
HEB_06_117	6	2013	B	1
HEB_06_117	6	2015	N0-1	1
HEB_06_117	6	2015	N1-2	1
HEB_06_118	6	2013	A	1
HEB_06_118	6	2013	B	1
HEB_06_118	6	2015	N0-1	1
HEB_06_118	6	2015	N1-1	1
HEB_06_120	6	2013	A	1
HEB_06_120	6	2013	B	1
HEB_06_120	6	2015	N0-1	1
HEB_06_120	6	2015	N1-2	1
HEB_06_121	6	2013	A	1
HEB_06_121	6	2013	B	1
HEB_06_121	6	2015	N0-1	1
HEB_06_121	6	2015	N1-1	1
HEB_06_122	6	2013	A	1
HEB_06_122	6	2013	B	1
HEB_06_122	6	2015	N0-1	1
HEB_06_122	6	2015	N1-2	1
HEB_06_124	6	2013	A	1
HEB_06_124	6	2013	B	1
HEB_06_124	6	2015	N0-2	1
HEB_06_124	6	2015	N1-1	1
HEB_06_125	6	2013	A	1
HEB_06_125	6	2013	B	1
HEB_06_125	6	2015	N0-1	1
HEB_06_125	6	2015	N1-2	1
HEB_06_126	6	2013	A	1
HEB_06_126	6	2013	B	1
HEB_06_126	6	2015	N0-1	1
HEB_06_126	6	2015	N1-1	1
HEB_06_131	6	2013	A	1
HEB_06_131	6	2013	B	1
HEB_06_131	6	2015	N0-2	1
HEB_06_131	6	2015	N1-1	1
HEB_06_133	6	2013	A	1
HEB_06_133	6	2013	B	1
HEB_06_133	6	2015	N0-1	1
HEB_06_133	6	2015	N1-2	1
HEB_06_134	6	2013	A	1
HEB_06_134	6	2013	B	1
HEB_06_134	6	2015	N0-1	1
HEB_06_134	6	2015	N1-2	1
HEB_06_136	6	2013	A	1
HEB_06_136	6	2013	B	1
HEB_06_136	6	2015	N0-2	1
HEB_06_136	6	2015	N1-1	1
HEB_06_137	6	2013	A	1
HEB_06_137	6	2013	B	1
HEB_06_137	6	2015	N0-1	1
HEB_06_137	6	2015	N1-1	1
HEB_06_138	6	2013	A	1
HEB_06_138	6	2013	B	1
HEB_06_138	6	2015	N0-2	1
HEB_06_138	6	2015	N1-1	1
HEB_06_140	6	2013	A	1
HEB_06_140	6	2013	B	1
HEB_06_140	6	2015	N0-1	1
HEB_06_140	6	2015	N1-1	1
HEB_06_144	6	2013	A	1
HEB_06_144	6	2013	B	1
HEB_06_144	6	2015	N0-1	1
HEB_06_144	6	2015	N1-1	1
HEB_06_145	6	2013	A	1
HEB_06_145	6	2013	B	1
HEB_06_145	6	2015	N0-2	1
HEB_06_145	6	2015	N1-2	1
HEB_06_146	6	2013	A	1
HEB_06_146	6	2013	B	1
HEB_06_146	6	2015	N0-2	1
HEB_06_146	6	2015	N1-2	1
HEB_06_147	6	2013	A	1
HEB_06_147	6	2013	B	1
HEB_06_147	6	2015	N0-2	1
HEB_06_147	6	2015	N1-1	1
HEB_06_152	6	2013	A	1
HEB_06_152	6	2013	B	1
HEB_06_152	6	2015	N0-1	1
HEB_06_152	6	2015	N1-2	1
HEB_06_154	6	2013	A	1
HEB_06_154	6	2013	B	1
HEB_06_154	6	2015	N0-2	1
HEB_06_154	6	2015	N1-1	1
HEB_06_155	6	2013	A	1
HEB_06_155	6	2013	B	1
HEB_06_155	6	2015	N0-2	1
HEB_06_155	6	2015	N1-1	1
HEB_06_168	6	2013	A	1
HEB_06_168	6	2013	B	1
HEB_06_168	6	2015	N0-2	1
HEB_06_168	6	2015	N1-1	1
HEB_06_169	6	2013	A	1
HEB_06_169	6	2013	B	1
HEB_06_169	6	2015	N0-2	1
HEB_06_169	6	2015	N1-2	1
HEB_06_180	6	2013	A	1
HEB_06_180	6	2013	B	1
HEB_06_180	6	2015	N0-1	1
HEB_06_180	6	2015	N1-2	1
HEB_06_313	6	2013	A	1
HEB_06_313	6	2013	B	1
HEB_06_313	6	2015	N0-2	1
HEB_06_313	6	2015	N1-1	1
HEB_06_379	6	2013	A	1
HEB_06_379	6	2013	B	1
HEB_06_379	6	2015	N0-1	1
HEB_06_379	6	2015	N1-1	1
HEB_07_005	7	2013	A	1
HEB_07_005	7	2013	B	1
HEB_07_005	7	2015	N0-1	1
HEB_07_005	7	2015	N1-2	1
HEB_07_006	7	2013	A	1
HEB_07_006	7	2013	B	1
HEB_07_006	7	2015	N0-1	1
HEB_07_006	7	2015	N1-2	1
HEB_07_015	7	2013	A	1
HEB_07_015	7	2013	B	1
HEB_07_015	7	2015	N0-2	1
HEB_07_015	7	2015	N1-2	1
HEB_07_019	7	2013	A	1
HEB_07_019	7	2013	B	1
HEB_07_019	7	2015	N0-2	1
HEB_07_019	7	2015	N1-1	1
HEB_07_020	7	2013	A	1
HEB_07_020	7	2013	B	1
HEB_07_020	7	2015	N0-1	1
HEB_07_020	7	2015	N1-1	1
HEB_07_022	7	2013	A	1
HEB_07_022	7	2013	B	1
HEB_07_022	7	2015	N0-2	1
HEB_07_022	7	2015	N1-2	1
HEB_07_023	7	2013	A	1
HEB_07_023	7	2013	B	1
HEB_07_023	7	2015	N0-2	1
HEB_07_023	7	2015	N1-1	1
HEB_07_024	7	2013	A	1
HEB_07_024	7	2013	B	1
HEB_07_024	7	2015	N0-2	1
HEB_07_024	7	2015	N1-1	1
HEB_07_025	7	2013	A	1
HEB_07_025	7	2013	B	1
HEB_07_025	7	2015	N0-2	1
HEB_07_025	7	2015	N1-2	1
HEB_07_027	7	2013	A	1
HEB_07_027	7	2013	B	1
HEB_07_027	7	2015	N0-1	1
HEB_07_027	7	2015	N1-1	1
HEB_07_033	7	2013	A	1
HEB_07_033	7	2013	B	1
HEB_07_033	7	2015	N0-2	1
HEB_07_033	7	2015	N1-2	1
HEB_07_036	7	2013	A	1
HEB_07_036	7	2013	B	1
HEB_07_036	7	2015	N0-1	1
HEB_07_036	7	2015	N1-2	1
HEB_07_042	7	2013	A	1
HEB_07_042	7	2013	B	1
HEB_07_042	7	2015	N0-1	1
HEB_07_042	7	2015	N1-2	1
HEB_07_046	7	2013	A	1
HEB_07_046	7	2013	B	1
HEB_07_046	7	2015	N0-1	1
HEB_07_046	7	2015	N1-1	1
HEB_07_047	7	2013	A	1
HEB_07_047	7	2013	B	1
HEB_07_047	7	2015	N0-2	1
HEB_07_047	7	2015	N1-1	1
HEB_07_048	7	2013	A	1
HEB_07_048	7	2013	B	1
HEB_07_048	7	2015	N0-2	1
HEB_07_048	7	2015	N1-1	1
HEB_07_054	7	2013	A	1
HEB_07_054	7	2013	B	1
HEB_07_054	7	2015	N0-1	1
HEB_07_054	7	2015	N1-1	1
HEB_07_063	7	2013	A	1
HEB_07_063	7	2013	B	1
HEB_07_063	7	2015	N0-2	1
HEB_07_063	7	2015	N1-2	1
HEB_07_064	7	2013	A	1
HEB_07_064	7	2013	B	1
HEB_07_064	7	2015	N0-1	1
HEB_07_064	7	2015	N1-2	1
HEB_07_065	7	2013	A	1
HEB_07_065	7	2013	B	1
HEB_07_065	7	2015	N0-1	1
HEB_07_065	7	2015	N1-1	1
HEB_07_066	7	2013	A	1
HEB_07_066	7	2013	B	1
HEB_07_066	7	2015	N0-1	1
HEB_07_066	7	2015	N1-1	1
HEB_07_067	7	2013	A	1
HEB_07_067	7	2013	B	1
HEB_07_067	7	2015	N0-1	1
HEB_07_067	7	2015	N1-2	1
HEB_07_068	7	2013	A	1
HEB_07_068	7	2013	B	1
HEB_07_068	7	2015	N0-1	1
HEB_07_068	7	2015	N1-1	1
HEB_07_071	7	2013	A	1
HEB_07_071	7	2013	B	1
HEB_07_071	7	2015	N0-2	1
HEB_07_071	7	2015	N1-1	1
HEB_07_072	7	2013	A	1
HEB_07_072	7	2013	B	1
HEB_07_072	7	2015	N0-1	1
HEB_07_072	7	2015	N1-2	1
HEB_07_073	7	2013	A	1
HEB_07_073	7	2013	B	1
HEB_07_073	7	2015	N0-2	1
HEB_07_073	7	2015	N1-2	1
HEB_07_074	7	2013	A	1
HEB_07_074	7	2013	B	1
HEB_07_074	7	2015	N0-2	1
HEB_07_074	7	2015	N1-1	1
HEB_07_075	7	2013	A	1
HEB_07_075	7	2013	B	1
HEB_07_075	7	2015	N0-2	1
HEB_07_075	7	2015	N1-2	1
HEB_07_076	7	2013	A	1
HEB_07_076	7	2013	B	1
HEB_07_076	7	2015	N0-2	1
HEB_07_076	7	2015	N1-2	1
HEB_07_077	7	2013	A	1
HEB_07_077	7	2013	B	1
HEB_07_077	7	2015	N0-2	1
HEB_07_077	7	2015	N1-2	1
HEB_07_078	7	2013	A	1
HEB_07_078	7	2013	B	1
HEB_07_078	7	2015	N0-1	1
HEB_07_078	7	2015	N1-2	1
HEB_07_079	7	2013	A	1
HEB_07_079	7	2013	B	1
HEB_07_079	7	2015	N0-1	1
HEB_07_079	7	2015	N1-2	1
HEB_07_083	7	2013	A	1
HEB_07_083	7	2013	B	1
HEB_07_083	7	2015	N0-2	1
HEB_07_083	7	2015	N1-1	1
HEB_07_088	7	2013	A	1
HEB_07_088	7	2013	B	1
HEB_07_088	7	2015	N0-1	1
HEB_07_088	7	2015	N1-1	1
HEB_07_089	7	2013	A	1
HEB_07_089	7	2013	B	1
HEB_07_089	7	2015	N0-2	1
HEB_07_089	7	2015	N1-1	1
HEB_07_094	7	2013	A	1
HEB_07_094	7	2013	B	1
HEB_07_094	7	2015	N0-1	1
HEB_07_094	7	2015	N1-2	1
HEB_07_103	7	2013	A	1
HEB_07_103	7	2013	B	1
HEB_07_103	7	2015	N0-1	1
HEB_07_103	7	2015	N1-2	1
HEB_07_104	7	2013	A	1
HEB_07_104	7	2013	B	1
HEB_07_104	7	2015	N0-1	1
HEB_07_104	7	2015	N1-1	1
HEB_07_105	7	2013	A	1
HEB_07_105	7	2013	B	1
HEB_07_105	7	2015	N0-1	1
HEB_07_105	7	2015	N1-2	1
HEB_07_107	7	2013	A	1
HEB_07_107	7	2013	B	1
HEB_07_107	7	2015	N0-2	1
HEB_07_107	7	2015	N1-2	1
HEB_07_108	7	2013	A	1
HEB_07_108	7	2013	B	1
HEB_07_108	7	2015	N0-2	1
HEB_07_108	7	2015	N1-2	1
HEB_07_109	7	2013	A	1
HEB_07_109	7	2013	B	1
HEB_07_109	7	2015	N0-2	1
HEB_07_109	7	2015	N1-1	1
HEB_07_116	7	2013	A	1
HEB_07_116	7	2013	B	1
HEB_07_116	7	2015	N0-2	1
HEB_07_116	7	2015	N1-2	1
HEB_07_130	7	2013	A	1
HEB_07_130	7	2013	B	1
HEB_07_130	7	2015	N0-2	1
HEB_07_130	7	2015	N1-2	1
HEB_07_133	7	2013	A	1
HEB_07_133	7	2013	B	1
HEB_07_133	7	2015	N0-1	1
HEB_07_133	7	2015	N1-1	1
HEB_07_139	7	2013	A	1
HEB_07_139	7	2013	B	1
HEB_07_139	7	2015	N0-2	1
HEB_07_139	7	2015	N1-1	1
HEB_07_140	7	2013	A	1
HEB_07_140	7	2013	B	1
HEB_07_140	7	2015	N0-2	1
HEB_07_140	7	2015	N1-1	1
HEB_07_152	7	2013	A	1
HEB_07_152	7	2013	B	1
HEB_07_152	7	2015	N0-2	1
HEB_07_152	7	2015	N1-1	1
HEB_07_153	7	2013	A	1
HEB_07_153	7	2013	B	1
HEB_07_153	7	2015	N0-1	1
HEB_07_153	7	2015	N1-1	1
HEB_07_155	7	2013	A	1
HEB_07_155	7	2013	B	1
HEB_07_155	7	2015	N0-2	1
HEB_07_155	7	2015	N1-2	1
HEB_07_157	7	2013	A	1
HEB_07_157	7	2013	B	1
HEB_07_157	7	2015	N0-1	1
HEB_07_157	7	2015	N1-2	1
HEB_07_159	7	2013	A	1
HEB_07_159	7	2013	B	1
HEB_07_159	7	2015	N0-1	1
HEB_07_159	7	2015	N1-2	1
HEB_07_160	7	2013	A	1
HEB_07_160	7	2013	B	1
HEB_07_160	7	2015	N0-2	1
HEB_07_160	7	2015	N1-1	1
HEB_07_166	7	2013	A	1
HEB_07_166	7	2013	B	1
HEB_07_166	7	2015	N0-1	1
HEB_07_166	7	2015	N1-2	1
HEB_07_172	7	2013	A	1
HEB_07_172	7	2013	B	1
HEB_07_172	7	2015	N0-1	1
HEB_07_172	7	2015	N1-1	1
HEB_07_174	7	2013	A	1
HEB_07_174	7	2013	B	1
HEB_07_174	7	2015	N0-1	1
HEB_07_174	7	2015	N1-2	1
HEB_07_175	7	2013	A	1
HEB_07_175	7	2013	B	1
HEB_07_175	7	2015	N0-2	1
HEB_07_175	7	2015	N1-1	1
HEB_07_177	7	2013	A	1
HEB_07_177	7	2013	B	1
HEB_07_177	7	2015	N0-1	1
HEB_07_177	7	2015	N1-2	1
HEB_07_180	7	2013	A	1
HEB_07_180	7	2013	B	1
HEB_07_180	7	2015	N0-2	1
HEB_07_180	7	2015	N1-2	1
HEB_08_003	8	2013	A	1
HEB_08_003	8	2013	B	1
HEB_08_003	8	2015	N0-1	1
HEB_08_003	8	2015	N1-2	1
HEB_08_006	8	2013	A	1
HEB_08_006	8	2013	B	1
HEB_08_006	8	2015	N0-1	1
HEB_08_006	8	2015	N1-2	1
HEB_08_013	8	2013	A	1
HEB_08_013	8	2013	B	1
HEB_08_013	8	2015	N0-1	1
HEB_08_013	8	2015	N1-1	1
HEB_08_014	8	2013	A	1
HEB_08_014	8	2013	B	1
HEB_08_014	8	2015	N0-1	1
HEB_08_014	8	2015	N1-1	1
HEB_08_016	8	2013	A	1
HEB_08_016	8	2013	B	1
HEB_08_016	8	2015	N0-1	1
HEB_08_016	8	2015	N1-2	1
HEB_08_018	8	2013	A	1
HEB_08_018	8	2013	B	1
HEB_08_018	8	2015	N0-2	1
HEB_08_018	8	2015	N1-2	1
HEB_08_025	8	2013	A	1
HEB_08_025	8	2013	B	1
HEB_08_025	8	2015	N0-2	1
HEB_08_025	8	2015	N1-1	1
HEB_08_031	8	2013	A	1
HEB_08_031	8	2013	B	1
HEB_08_031	8	2015	N0-2	1
HEB_08_031	8	2015	N1-1	1
HEB_08_032	8	2013	A	1
HEB_08_032	8	2013	B	1
HEB_08_032	8	2015	N0-2	1
HEB_08_032	8	2015	N1-1	1
HEB_08_034	8	2013	A	1
HEB_08_034	8	2013	B	1
HEB_08_034	8	2015	N0-2	1
HEB_08_034	8	2015	N1-1	1
HEB_08_036	8	2013	A	1
HEB_08_036	8	2013	B	1
HEB_08_036	8	2015	N0-2	1
HEB_08_036	8	2015	N1-2	1
HEB_08_042	8	2013	A	1
HEB_08_042	8	2013	B	1
HEB_08_042	8	2015	N0-2	1
HEB_08_042	8	2015	N1-2	1
HEB_08_049	8	2013	A	1
HEB_08_049	8	2013	B	1
HEB_08_049	8	2015	N0-2	1
HEB_08_049	8	2015	N1-2	1
HEB_08_050	8	2013	A	1
HEB_08_050	8	2013	B	1
HEB_08_050	8	2015	N0-2	1
HEB_08_050	8	2015	N1-2	1
HEB_08_054	8	2013	A	1
HEB_08_054	8	2013	B	1
HEB_08_054	8	2015	N0-1	1
HEB_08_054	8	2015	N1-1	1
HEB_08_056	8	2013	A	1
HEB_08_056	8	2013	B	1
HEB_08_056	8	2015	N0-1	1
HEB_08_056	8	2015	N1-1	1
HEB_08_060	8	2013	A	1
HEB_08_060	8	2013	B	1
HEB_08_060	8	2015	N0-2	1
HEB_08_060	8	2015	N1-2	1
HEB_08_062	8	2013	A	1
HEB_08_062	8	2013	B	1
HEB_08_062	8	2015	N0-2	1
HEB_08_062	8	2015	N1-2	1
HEB_08_063	8	2013	A	1
HEB_08_063	8	2013	B	1
HEB_08_063	8	2015	N0-2	1
HEB_08_063	8	2015	N1-1	1
HEB_08_064	8	2013	A	1
HEB_08_064	8	2013	B	1
HEB_08_064	8	2015	N0-1	1
HEB_08_064	8	2015	N1-2	1
HEB_08_074	8	2013	A	1
HEB_08_074	8	2013	B	1
HEB_08_074	8	2015	N0-2	1
HEB_08_074	8	2015	N1-1	1
HEB_08_077	8	2013	A	1
HEB_08_077	8	2013	B	1
HEB_08_077	8	2015	N0-1	1
HEB_08_077	8	2015	N1-1	1
HEB_08_082	8	2013	A	1
HEB_08_082	8	2013	B	1
HEB_08_082	8	2015	N0-1	1
HEB_08_082	8	2015	N1-1	1
HEB_08_083	8	2013	A	1
HEB_08_083	8	2013	B	1
HEB_08_083	8	2015	N0-1	1
HEB_08_083	8	2015	N1-2	1
HEB_08_087	8	2013	A	1
HEB_08_087	8	2013	B	1
HEB_08_087	8	2015	N0-1	1
HEB_08_087	8	2015	N1-2	1
HEB_08_091	8	2013	A	1
HEB_08_091	8	2013	B	1
HEB_08_091	8	2015	N0-2	1
HEB_08_091	8	2015	N1-1	1
HEB_08_096	8	2013	A	1
HEB_08_096	8	2013	B	1
HEB_08_096	8	2015	N0-1	1
HEB_08_096	8	2015	N1-2	1
HEB_08_106	8	2013	A	1
HEB_08_106	8	2013	B	1
HEB_08_106	8	2015	N0-1	1
HEB_08_106	8	2015	N1-1	1
HEB_08_110	8	2013	A	1
HEB_08_110	8	2013	B	1
HEB_08_110	8	2015	N0-1	1
HEB_08_110	8	2015	N1-2	1
HEB_08_116	8	2013	A	1
HEB_08_116	8	2013	B	1
HEB_08_116	8	2015	N0-1	1
HEB_08_116	8	2015	N1-2	1
HEB_08_118	8	2013	A	1
HEB_08_118	8	2013	B	1
HEB_08_118	8	2015	N0-2	1
HEB_08_118	8	2015	N1-1	1
HEB_08_120	8	2013	A	1
HEB_08_120	8	2013	B	1
HEB_08_120	8	2015	N0-1	1
HEB_08_120	8	2015	N1-1	1
HEB_08_124	8	2013	A	1
HEB_08_124	8	2013	B	1
HEB_08_124	8	2015	N0-1	1
HEB_08_124	8	2015	N1-1	1
HEB_08_130	8	2013	A	1
HEB_08_130	8	2013	B	1
HEB_08_130	8	2015	N0-1	1
HEB_08_130	8	2015	N1-1	1
HEB_08_131	8	2013	A	1
HEB_08_131	8	2013	B	1
HEB_08_131	8	2015	N0-2	1
HEB_08_131	8	2015	N1-2	1
HEB_08_132	8	2013	A	1
HEB_08_132	8	2013	B	1
HEB_08_132	8	2015	N0-2	1
HEB_08_132	8	2015	N1-2	1
HEB_08_137	8	2013	A	1
HEB_08_137	8	2013	B	1
HEB_08_137	8	2015	N0-2	1
HEB_08_137	8	2015	N1-2	1
HEB_08_139	8	2013	A	1
HEB_08_139	8	2013	B	1
HEB_08_139	8	2015	N0-1	1
HEB_08_139	8	2015	N1-2	1
HEB_08_140	8	2013	A	1
HEB_08_140	8	2013	B	1
HEB_08_140	8	2015	N0-1	1
HEB_08_140	8	2015	N1-1	1
HEB_08_141	8	2013	A	1
HEB_08_141	8	2013	B	1
HEB_08_141	8	2015	N0-2	1
HEB_08_141	8	2015	N1-1	1
HEB_08_142	8	2013	A	1
HEB_08_142	8	2013	B	1
HEB_08_142	8	2015	N0-1	1
HEB_08_142	8	2015	N1-2	1
HEB_08_147	8	2013	A	1
HEB_08_147	8	2013	B	1
HEB_08_147	8	2015	N0-2	1
HEB_08_147	8	2015	N1-2	1
HEB_08_149	8	2013	A	1
HEB_08_149	8	2013	B	1
HEB_08_149	8	2015	N0-1	1
HEB_08_149	8	2015	N1-1	1
HEB_08_152	8	2013	A	1
HEB_08_152	8	2013	B	1
HEB_08_152	8	2015	N0-2	1
HEB_08_152	8	2015	N1-2	1
HEB_08_155	8	2013	A	1
HEB_08_155	8	2013	B	1
HEB_08_155	8	2015	N0-1	1
HEB_08_155	8	2015	N1-1	1
HEB_08_156	8	2013	A	1
HEB_08_156	8	2013	B	1
HEB_08_156	8	2015	N0-1	1
HEB_08_156	8	2015	N1-1	1
HEB_08_157	8	2013	A	1
HEB_08_157	8	2013	B	1
HEB_08_157	8	2015	N0-1	1
HEB_08_157	8	2015	N1-1	1
HEB_08_162	8	2013	A	1
HEB_08_162	8	2013	B	1
HEB_08_162	8	2015	N0-2	1
HEB_08_162	8	2015	N1-2	1
HEB_08_164	8	2013	A	1
HEB_08_164	8	2013	B	1
HEB_08_164	8	2015	N0-2	1
HEB_08_164	8	2015	N1-1	1
HEB_08_165	8	2013	A	1
HEB_08_165	8	2013	B	1
HEB_08_165	8	2015	N0-1	1
HEB_08_165	8	2015	N1-2	1
HEB_08_166	8	2013	A	1
HEB_08_166	8	2013	B	1
HEB_08_166	8	2015	N0-2	1
HEB_08_166	8	2015	N1-2	1
HEB_08_169	8	2013	A	1
HEB_08_169	8	2013	B	1
HEB_08_169	8	2015	N0-2	1
HEB_08_169	8	2015	N1-2	1
HEB_08_187	8	2013	A	1
HEB_08_187	8	2013	B	1
HEB_08_187	8	2015	N0-2	1
HEB_08_187	8	2015	N1-1	1
HEB_08_201	8	2013	A	1
HEB_08_201	8	2013	B	1
HEB_08_201	8	2015	N0-2	1
HEB_08_201	8	2015	N1-2	1
HEB_08_202	8	2013	A	1
HEB_08_202	8	2013	B	1
HEB_08_202	8	2015	N0-2	1
HEB_08_202	8	2015	N1-2	1
HEB_08_204	8	2013	A	1
HEB_08_204	8	2013	B	1
HEB_08_204	8	2015	N0-2	1
HEB_08_204	8	2015	N1-1	1
HEB_08_205	8	2013	A	1
HEB_08_205	8	2013	B	1
HEB_08_205	8	2015	N0-2	1
HEB_08_205	8	2015	N1-1	1
HEB_08_209	8	2013	A	1
HEB_08_209	8	2013	B	1
HEB_08_209	8	2015	N0-1	1
HEB_08_209	8	2015	N1-1	1
HEB_09_002	9	2013	A	1
HEB_09_002	9	2013	B	1
HEB_09_002	9	2015	N0-1	1
HEB_09_002	9	2015	N1-1	1
HEB_09_005	9	2013	A	1
HEB_09_005	9	2013	B	1
HEB_09_005	9	2015	N0-1	1
HEB_09_005	9	2015	N1-1	1
HEB_09_007	9	2013	A	1
HEB_09_007	9	2013	B	1
HEB_09_007	9	2015	N0-1	1
HEB_09_007	9	2015	N1-1	1
HEB_09_009	9	2013	A	1
HEB_09_009	9	2013	B	1
HEB_09_009	9	2015	N0-1	1
HEB_09_009	9	2015	N1-1	1
HEB_09_014	9	2013	A	1
HEB_09_014	9	2013	B	1
HEB_09_014	9	2015	N0-2	1
HEB_09_014	9	2015	N1-2	1
HEB_09_016	9	2013	A	1
HEB_09_016	9	2013	B	1
HEB_09_016	9	2015	N0-2	1
HEB_09_016	9	2015	N1-2	1
HEB_09_025	9	2013	A	1
HEB_09_025	9	2013	B	1
HEB_09_025	9	2015	N0-1	1
HEB_09_025	9	2015	N1-1	1
HEB_09_029	9	2013	A	1
HEB_09_029	9	2013	B	1
HEB_09_029	9	2015	N0-1	1
HEB_09_029	9	2015	N1-2	1
HEB_09_032	9	2013	A	1
HEB_09_032	9	2013	B	1
HEB_09_032	9	2015	N0-2	1
HEB_09_032	9	2015	N1-2	1
HEB_09_033	9	2013	A	1
HEB_09_033	9	2013	B	1
HEB_09_033	9	2015	N0-2	1
HEB_09_033	9	2015	N1-1	1
HEB_09_034	9	2013	A	1
HEB_09_034	9	2013	B	1
HEB_09_034	9	2015	N0-2	1
HEB_09_034	9	2015	N1-2	1
HEB_09_035	9	2013	A	1
HEB_09_035	9	2013	B	1
HEB_09_035	9	2015	N0-2	1
HEB_09_035	9	2015	N1-1	1
HEB_09_036	9	2013	A	1
HEB_09_036	9	2013	B	1
HEB_09_036	9	2015	N0-2	1
HEB_09_036	9	2015	N1-2	1
HEB_09_039	9	2013	A	1
HEB_09_039	9	2013	B	1
HEB_09_039	9	2015	N0-1	1
HEB_09_039	9	2015	N1-1	1
HEB_09_043	9	2013	A	1
HEB_09_043	9	2013	B	1
HEB_09_043	9	2015	N0-2	1
HEB_09_043	9	2015	N1-1	1
HEB_09_049	9	2013	A	1
HEB_09_049	9	2013	B	1
HEB_09_049	9	2015	N0-1	1
HEB_09_049	9	2015	N1-1	1
HEB_09_050	9	2013	A	1
HEB_09_050	9	2013	B	1
HEB_09_050	9	2015	N0-1	1
HEB_09_050	9	2015	N1-1	1
HEB_09_051	12	2013	A	1
HEB_09_051	12	2013	B	1
HEB_09_051	12	2015	N0-2	1
HEB_09_051	12	2015	N1-2	1
HEB_09_052	12	2013	A	1
HEB_09_052	12	2013	B	1
HEB_09_052	12	2015	N0-2	1
HEB_09_052	12	2015	N1-1	1
HEB_09_058	12	2013	A	1
HEB_09_058	12	2013	B	1
HEB_09_058	12	2015	N0-2	1
HEB_09_058	12	2015	N1-2	1
HEB_09_059	12	2013	A	1
HEB_09_059	12	2013	B	1
HEB_09_059	12	2015	N0-2	1
HEB_09_059	12	2015	N1-2	1
HEB_09_061	9	2013	A	1
HEB_09_061	9	2013	B	1
HEB_09_061	9	2015	N0-2	1
HEB_09_061	9	2015	N1-2	1
HEB_09_064	9	2013	A	1
HEB_09_064	9	2013	B	1
HEB_09_064	9	2015	N0-2	1
HEB_09_064	9	2015	N1-1	1
HEB_09_065	9	2013	A	1
HEB_09_065	9	2013	B	1
HEB_09_065	9	2015	N0-2	1
HEB_09_065	9	2015	N1-1	1
HEB_09_066	9	2013	A	1
HEB_09_066	9	2013	B	1
HEB_09_066	9	2015	N0-2	1
HEB_09_066	9	2015	N1-1	1
HEB_09_068	9	2013	A	1
HEB_09_068	9	2013	B	1
HEB_09_068	9	2015	N0-2	1
HEB_09_068	9	2015	N1-1	1
HEB_09_070	9	2013	A	1
HEB_09_070	9	2013	B	1
HEB_09_070	9	2015	N0-1	1
HEB_09_070	9	2015	N1-1	1
HEB_09_071	9	2013	A	1
HEB_09_071	9	2013	B	1
HEB_09_071	9	2015	N0-2	1
HEB_09_071	9	2015	N1-1	1
HEB_09_072	9	2013	A	1
HEB_09_072	9	2013	B	1
HEB_09_072	9	2015	N0-1	1
HEB_09_072	9	2015	N1-1	1
HEB_09_073	9	2013	A	1
HEB_09_073	9	2013	B	1
HEB_09_073	9	2015	N0-1	1
HEB_09_073	9	2015	N1-1	1
HEB_09_074	9	2013	A	1
HEB_09_074	9	2013	B	1
HEB_09_074	9	2015	N0-1	1
HEB_09_074	9	2015	N1-2	1
HEB_09_078	9	2013	A	1
HEB_09_078	9	2013	B	1
HEB_09_078	9	2015	N0-2	1
HEB_09_078	9	2015	N1-1	1
HEB_09_084	9	2013	A	1
HEB_09_084	9	2013	B	1
HEB_09_084	9	2015	N0-2	1
HEB_09_084	9	2015	N1-1	1
HEB_09_085	9	2013	A	1
HEB_09_085	9	2013	B	1
HEB_09_085	9	2015	N0-1	1
HEB_09_085	9	2015	N1-1	1
HEB_09_089	9	2013	A	1
HEB_09_089	9	2013	B	1
[truncated: 3,683 more rows]

## Sheet: S1 Table b) BLUEs
S1 Table: b) Best linear unbiased estimates (BLUEs) of leaf sheath hairiness in HEB-25.
Line	Fam	Hairiness_BLUEs
HEB_01_001	1	1
HEB_01_003	1	1
HEB_01_004	1	1
HEB_01_005	1	1
HEB_01_013	1	1
HEB_01_021	1	1
HEB_01_022	1	1
HEB_01_023	1	1
HEB_01_025	1	1
HEB_01_030	1	1
HEB_01_031	1	1
HEB_01_032	1	1
HEB_01_033	1	1
HEB_01_038	1	1
HEB_01_041	1	1
HEB_01_042	1	1
HEB_01_047	1	1
HEB_01_050	1	1
HEB_01_053	1	1
HEB_01_055	1	1
HEB_01_057	1	1
HEB_01_071	1	1.5
HEB_01_072	1	1
HEB_01_074	1	1
HEB_01_075	1	1
HEB_01_077	1	1
HEB_01_079	1	1
HEB_01_080	1	1
HEB_01_082	1	1
HEB_01_085	1	1
HEB_01_086	1	1
HEB_01_087	1	1
HEB_01_090	1	1
HEB_01_091	1	1
HEB_01_092	1	1
HEB_01_093	1	1
HEB_01_096	1	1
HEB_01_097	1	1
HEB_01_099	1	1
HEB_01_101	1	1
HEB_01_103	1	1
HEB_01_104	1	1
HEB_01_106	1	1
HEB_01_109	1	1
HEB_01_112	1	1
HEB_01_121	1	1
HEB_01_122	1	1
HEB_01_123	1	1
HEB_01_124	1	1
HEB_01_126	1	1
HEB_01_127	1	1
HEB_01_128	1	1
HEB_01_130	1	1
HEB_01_131	1	1
HEB_01_132	1	1
HEB_01_133	1	1.00356
HEB_01_134	1	1
HEB_01_137	1	1
HEB_01_140	1	1
HEB_01_328	1	1.5
HEB_02_003	2	1
HEB_02_006	2	1
HEB_02_008	2	1
HEB_02_009	2	1
HEB_02_012	2	1
HEB_02_016	2	1
HEB_02_017	2	1
HEB_02_018	2	1
HEB_02_020	2	1
HEB_02_021	2	1
HEB_02_022	2	1
HEB_02_032	2	1
HEB_02_033	2	1
HEB_02_036	2	1
HEB_02_038	2	1
HEB_02_040	2	1
HEB_02_041	2	1
HEB_02_054	2	1
HEB_02_058	2	1
HEB_02_063	2	1
HEB_02_064	2	1
HEB_02_067	2	1
HEB_02_069	2	1
HEB_02_071	2	1
HEB_02_078	2	1
HEB_02_083	2	1
HEB_02_084	2	1
HEB_02_085	2	1
HEB_02_086	2	1
HEB_02_088	2	1
HEB_02_089	2	1
HEB_02_093	2	1
HEB_02_094	2	1
HEB_02_096	2	1
HEB_02_101	2	1
HEB_02_106	2	1
HEB_02_112	2	1
HEB_02_114	2	1
HEB_02_115	2	1
HEB_02_117	2	1
HEB_02_120	2	1
HEB_02_121	2	1
HEB_02_122	2	1
HEB_02_125	2	1
HEB_02_127	2	1
HEB_02_130	2	1
HEB_02_135	2	1
HEB_02_136	2	1
HEB_02_138	2	1
HEB_02_146	2	1
HEB_02_147	2	1
HEB_02_152	5	1
HEB_02_153	5	1
HEB_02_154	5	1
HEB_02_155	5	1
HEB_02_156	5	1
HEB_02_157	5	1
HEB_02_158	5	1.5
HEB_02_160	5	1
HEB_03_006	3	1
HEB_03_007	3	1
HEB_03_012	3	1
HEB_03_013	3	5
HEB_03_014	3	4.5
HEB_03_015	3	5.08292
HEB_03_017	3	5
HEB_03_018	3	3.87476
HEB_03_019	3	3.5
HEB_03_021	3	1
HEB_03_025	3	1
HEB_03_027	3	1
HEB_03_029	3	1
HEB_03_032	3	1
HEB_03_033	3	1
HEB_03_035	3	1
HEB_03_036	3	3
HEB_03_037	3	1
HEB_03_039	3	1
HEB_03_040	3	1
HEB_03_045	3	1
HEB_03_048	3	1
HEB_03_052	3	1
HEB_03_053	3	3.5
HEB_03_055	3	4.5
HEB_03_057	3	1
HEB_03_062	3	1
HEB_03_064	3	1
HEB_03_065	3	1
HEB_03_071	3	1
HEB_03_072	3	1
HEB_03_073	3	1
HEB_03_076	3	1
HEB_03_077	3	1
HEB_03_080	3	1
HEB_03_085	3	1
HEB_03_089	3	3
HEB_03_102	3	3
HEB_03_106	3	1
HEB_03_107	3	1
HEB_03_108	3	1
HEB_03_111	3	5
HEB_03_129	3	1
HEB_03_138	3	1
HEB_03_139	3	1
HEB_03_140	3	1
HEB_03_141	3	1
HEB_03_142	3	1
HEB_03_144	3	1
HEB_03_145	3	1
HEB_03_147	3	1
HEB_03_149	3	1
HEB_03_153	3	1
HEB_03_156	3	1
HEB_03_162	3	1
HEB_03_163	3	1.00356
HEB_03_166	3	1
HEB_03_170	3	1
HEB_03_172	4	1
HEB_04_001	4	1
HEB_04_002	4	1
HEB_04_004	4	1
HEB_04_005	4	1
HEB_04_006	4	1
HEB_04_008	4	1
HEB_04_009	4	1
HEB_04_013	4	1
HEB_04_016	4	1
HEB_04_017	4	1
HEB_04_019	4	1
HEB_04_062	4	1
HEB_04_063	4	1
HEB_04_066	4	1
HEB_04_067	4	1
HEB_04_068	4	1
HEB_04_069	4	1
HEB_04_070	4	1
HEB_04_071	4	1
HEB_04_072	4	1
HEB_04_073	4	1
HEB_04_074	4	1
HEB_04_075	4	1
HEB_04_078	4	1
HEB_04_080	4	1
HEB_04_083	4	1
HEB_04_087	4	1
HEB_04_088	4	1
HEB_04_092	4	1
HEB_04_093	4	1
HEB_04_096	4	1
HEB_04_098	4	1
HEB_04_099	4	1
HEB_04_101	3	1
HEB_04_102	3	1
HEB_04_103	3	1
HEB_04_104	3	1
HEB_04_105	3	1
HEB_04_106	3	1
HEB_04_107	3	1
HEB_04_108	3	1
HEB_04_109	3	1
HEB_04_110	3	1
HEB_04_112	4	1
HEB_04_122	4	1
HEB_04_123	4	1
HEB_04_125	4	1
HEB_04_126	4	1
HEB_04_127	4	1
HEB_04_135	4	1
HEB_04_136	4	1
HEB_04_149	4	1
HEB_05_011	5	1
HEB_05_013	5	1
HEB_05_014	5	1
HEB_05_019	5	1
HEB_05_020	5	1
HEB_05_030	5	1
HEB_05_032	5	1
HEB_05_033	5	1
HEB_05_035	5	1
HEB_05_036	5	1
HEB_05_037	5	1
HEB_05_038	5	1
HEB_05_039	5	1
HEB_05_040	5	1
HEB_05_041	5	1
HEB_05_043	5	1
HEB_05_044	5	1
HEB_05_045	5	1
HEB_05_046	5	1
HEB_05_047	5	1
HEB_05_048	5	1
HEB_05_049	5	1
HEB_05_050	5	1
HEB_05_051	5	1
HEB_05_052	5	1
HEB_05_053	5	1
HEB_05_059	5	1
HEB_05_060	5	1
HEB_05_065	5	1
HEB_05_066	5	1
HEB_05_067	5	1
HEB_05_068	5	1
HEB_05_069	5	1
HEB_05_070	5	1
HEB_05_071	5	1
HEB_05_072	5	1
HEB_05_076	5	1
HEB_05_088	5	1
HEB_05_090	5	1
HEB_05_105	5	1
HEB_05_107	5	2
HEB_05_108	5	1
HEB_05_112	5	1
HEB_05_119	5	1
HEB_05_123	5	1
HEB_05_124	5	1
HEB_05_125	5	1
HEB_05_128	5	1
HEB_05_129	5	1
HEB_05_130	5	1
HEB_05_131	5	1
HEB_05_140	5	1
HEB_05_151	5	1
HEB_05_153	5	1
HEB_05_157	5	1
HEB_05_158	5	1
HEB_06_016	6	1
HEB_06_019	6	1
HEB_06_036	6	1
HEB_06_038	6	1
HEB_06_039	6	1
HEB_06_040	6	1
HEB_06_046	6	1
HEB_06_047	6	1
HEB_06_049	6	1
HEB_06_054	6	1
HEB_06_065	6	1
HEB_06_067	6	1
HEB_06_068	6	1
HEB_06_069	6	1
HEB_06_073	6	1
HEB_06_074	6	1
HEB_06_075	6	1
HEB_06_079	6	1
HEB_06_089	6	1
HEB_06_091	6	1
HEB_06_095	6	1
HEB_06_097	6	1
HEB_06_098	6	1
HEB_06_099	6	1
HEB_06_101	6	1
HEB_06_103	6	1
HEB_06_104	6	1
HEB_06_106	6	1
HEB_06_107	6	1
HEB_06_109	6	1
HEB_06_111	6	1
HEB_06_113	6	1
HEB_06_114	6	1
HEB_06_115	6	1
HEB_06_116	6	1
HEB_06_117	6	1
HEB_06_118	6	1
HEB_06_120	6	1
HEB_06_121	6	1
HEB_06_122	6	1
HEB_06_124	6	1
HEB_06_125	6	1
HEB_06_126	6	1
HEB_06_131	6	1
HEB_06_133	6	1
HEB_06_134	6	1
HEB_06_136	6	1
HEB_06_137	6	1
HEB_06_138	6	1
HEB_06_140	6	1
HEB_06_144	6	1
HEB_06_145	6	1
HEB_06_146	6	1
HEB_06_147	6	1
HEB_06_152	6	1
HEB_06_154	6	1
HEB_06_155	6	1
HEB_06_168	6	1
HEB_06_169	6	1
HEB_06_180	6	1
HEB_06_313	6	1
HEB_06_379	6	1
HEB_07_005	7	1
HEB_07_006	7	1
HEB_07_015	7	1
HEB_07_019	7	1
HEB_07_020	7	1
HEB_07_022	7	1
HEB_07_023	7	1
HEB_07_024	7	1
HEB_07_025	7	1
HEB_07_027	7	1
HEB_07_033	7	1
HEB_07_036	7	1
HEB_07_042	7	1
HEB_07_046	7	1
HEB_07_047	7	1
HEB_07_048	7	1
HEB_07_054	7	1
HEB_07_063	7	1
HEB_07_064	7	1
HEB_07_065	7	1
HEB_07_066	7	1
HEB_07_067	7	1
HEB_07_068	7	1
HEB_07_071	7	1
HEB_07_072	7	1
HEB_07_073	7	1
HEB_07_074	7	1
HEB_07_075	7	1
HEB_07_076	7	1
HEB_07_077	7	1
HEB_07_078	7	1
HEB_07_079	7	1
HEB_07_083	7	1
HEB_07_088	7	1
HEB_07_089	7	1
HEB_07_094	7	1
HEB_07_103	7	1
HEB_07_104	7	1
HEB_07_105	7	1
HEB_07_107	7	1
HEB_07_108	7	1
HEB_07_109	7	1
HEB_07_116	7	1
HEB_07_130	7	1
HEB_07_133	7	1
HEB_07_139	7	1
HEB_07_140	7	1
HEB_07_152	7	1
HEB_07_153	7	1
HEB_07_155	7	1
HEB_07_157	7	1
HEB_07_159	7	1
HEB_07_160	7	1
HEB_07_166	7	1
HEB_07_172	7	1
HEB_07_174	7	1
HEB_07_175	7	1
HEB_07_177	7	1
HEB_07_180	7	1
HEB_08_003	8	1
HEB_08_006	8	1
HEB_08_013	8	1
HEB_08_014	8	1
HEB_08_016	8	1
HEB_08_018	8	1
HEB_08_025	8	1
HEB_08_031	8	1
HEB_08_032	8	1
HEB_08_034	8	1
HEB_08_036	8	1
HEB_08_042	8	1
HEB_08_049	8	1
HEB_08_050	8	1
HEB_08_054	8	1
HEB_08_056	8	1
HEB_08_060	8	1
HEB_08_062	8	1
HEB_08_063	8	1
HEB_08_064	8	1
HEB_08_074	8	1
HEB_08_077	8	1
HEB_08_082	8	1
HEB_08_083	8	1
HEB_08_087	8	1
HEB_08_091	8	1
HEB_08_096	8	1
HEB_08_106	8	1
HEB_08_110	8	1
HEB_08_116	8	1
HEB_08_118	8	1
HEB_08_120	8	1
HEB_08_124	8	1
HEB_08_130	8	1
HEB_08_131	8	1
HEB_08_132	8	1
HEB_08_137	8	1
HEB_08_139	8	1
HEB_08_140	8	1
HEB_08_141	8	1
HEB_08_142	8	1
HEB_08_147	8	1
HEB_08_149	8	1
HEB_08_152	8	1
HEB_08_155	8	1
HEB_08_156	8	1
HEB_08_157	8	1
HEB_08_162	8	1
HEB_08_164	8	1
HEB_08_165	8	1
HEB_08_166	8	1
HEB_08_169	8	1
HEB_08_187	8	1
HEB_08_201	8	1
HEB_08_202	8	1
HEB_08_204	8	1
HEB_08_205	8	1
HEB_08_209	8	1
HEB_09_002	9	1
HEB_09_005	9	1
HEB_09_007	9	1
HEB_09_009	9	1
HEB_09_014	9	1
HEB_09_016	9	1
HEB_09_025	9	1
HEB_09_029	9	1
HEB_09_032	9	1
HEB_09_033	9	1
HEB_09_034	9	1
HEB_09_035	9	1
HEB_09_036	9	1
HEB_09_039	9	1
HEB_09_043	9	1
HEB_09_049	9	1
HEB_09_050	9	1
HEB_09_051	12	1
HEB_09_052	12	1
HEB_09_058	12	1
HEB_09_059	12	1
HEB_09_061	9	1
HEB_09_064	9	1
HEB_09_065	9	1
HEB_09_066	9	1
HEB_09_068	9	1
HEB_09_070	9	1
HEB_09_071	9	1
HEB_09_072	9	1
HEB_09_073	9	1
HEB_09_074	9	1
HEB_09_078	9	1
HEB_09_084	9	1
HEB_09_085	9	1
HEB_09_089	9	1
HEB_09_092	9	1
HEB_09_097	9	1
HEB_09_100	9	1
HEB_09_101	9	1
HEB_09_105	9	1
HEB_09_108	9	1
HEB_09_109	9	1
HEB_09_110	9	1
HEB_09_114	9	1
HEB_09_115	9	1
HEB_09_116	9	1
HEB_09_118	9	1
HEB_09_119	9	1
HEB_09_124	9	1
HEB_09_133	9	1
HEB_09_135	9	1
HEB_09_137	9	1
HEB_09_140	9	1
HEB_09_147	9	1
HEB_09_148	9	1
HEB_09_161	9	1
HEB_09_162	9	1
HEB_09_163	9	1
HEB_09_164	9	1
HEB_09_167	9	1
HEB_10_003	10	3.5
HEB_10_006	10	3.5
HEB_10_007	10	1
HEB_10_008	10	4
HEB_10_010	10	0.99644
HEB_10_014	10	1
HEB_10_018	10	1
HEB_10_020	10	5
HEB_10_022	10	3.5
HEB_10_025	10	4.5
HEB_10_040	10	4.5
HEB_10_043	10	4
HEB_10_045	10	1
HEB_10_046	10	1
HEB_10_048	10	4.5
HEB_10_049	10	4.5
HEB_10_050	10	3
HEB_10_051	10	5.5
HEB_10_054	10	1
HEB_10_055	10	2
HEB_10_057	10	4.5
HEB_10_059	10	1.08292
HEB_10_070	10	4
HEB_10_072	10	2.08292
HEB_10_074	10	1
HEB_10_077	10	1
HEB_10_086	10	5
HEB_10_093	10	1
HEB_10_097	10	1
HEB_10_100	10	5.5
HEB_10_104	10	1
HEB_10_106	10	1
HEB_10_107	10	1
HEB_10_114	10	3.5
HEB_10_115	10	1
HEB_10_117	10	4
HEB_10_120	10	1
HEB_10_124	10	1
HEB_10_131	10	4
HEB_10_132	10	5
HEB_10_133	10	1.00356
HEB_10_135	10	1
HEB_10_137	10	1
HEB_10_138	10	5
HEB_10_139	10	1.08292
HEB_10_140	10	1
HEB_10_141	10	1
HEB_10_142	10	1
HEB_10_150	10	1
HEB_10_155	10	1
HEB_10_171	10	1.00356
HEB_10_172	10	1
HEB_10_173	10	4.5
HEB_10_174	10	4
HEB_10_175	10	1
HEB_10_176	10	1
HEB_10_182	10	1
HEB_10_184	10	5
HEB_10_187	10	1
HEB_10_190	10	4.5
HEB_11_001	11	1
HEB_11_016	11	1
HEB_11_017	11	1
HEB_11_025	11	1
HEB_11_028	11	1
HEB_11_037	11	1
HEB_11_044	11	1
HEB_11_048	11	1
HEB_11_055	11	1
HEB_11_057	11	3
HEB_11_058	11	1
HEB_11_061	11	0.99644
HEB_11_063	11	1
HEB_11_064	14	1
HEB_11_065	11	1
HEB_11_066	11	6
HEB_11_067	11	1
HEB_11_068	14	1
HEB_11_071	11	1
HEB_11_072	11	1
HEB_11_077	11	1
HEB_11_081	11	1
HEB_11_083	11	1
HEB_11_088	11	1
HEB_11_092	11	1
HEB_11_093	11	1
HEB_11_096	11	1
HEB_11_097	11	1
HEB_11_098	11	1
HEB_11_102	11	6
HEB_11_104	11	1.08292
HEB_11_105	11	1
HEB_11_106	11	1
HEB_11_107	11	1
HEB_11_110	11	5
HEB_11_115	11	1
HEB_11_118	11	4.5
HEB_11_119	11	1
HEB_11_126	11	1
HEB_11_131	11	1
HEB_11_132	11	1
HEB_11_134	11	1
HEB_11_135	11	1
HEB_11_136	11	1
HEB_11_137	11	1
HEB_11_140	11	1
HEB_11_143	11	6
HEB_11_144	11	7
HEB_11_145	11	6.5
HEB_11_146	11	1
HEB_11_147	11	6
HEB_11_151	11	5
HEB_11_153	11	1
HEB_11_154	11	5.5
HEB_11_158	11	1
HEB_11_164	11	1
HEB_11_165	11	1
HEB_11_167	11	6.5
HEB_11_168	11	5
HEB_11_169	11	1
HEB_12_001	12	1
HEB_12_003	12	1
HEB_12_007	12	1
HEB_12_013	12	1
HEB_12_016	12	4.5
HEB_12_019	12	1
HEB_12_024	12	1
HEB_12_028	12	1
HEB_12_030	12	1
HEB_12_031	12	1
HEB_12_032	12	1
HEB_12_036	12	1
HEB_12_038	12	1
HEB_12_039	12	1
HEB_12_040	12	1
HEB_12_042	12	1
HEB_12_043	12	1
HEB_12_046	12	1
HEB_12_048	12	1
HEB_12_050	12	1
HEB_12_052	12	1
HEB_12_054	12	1
HEB_12_055	12	1
HEB_12_058	12	1
HEB_12_060	12	1
HEB_12_065	12	1
HEB_12_066	12	1
HEB_12_068	12	1
HEB_12_071	12	1
HEB_12_072	12	1
HEB_12_073	12	1
HEB_12_074	12	1
HEB_12_075	12	1
HEB_12_077	12	1
HEB_12_078	12	1
HEB_12_079	12	1
HEB_12_091	12	1
HEB_12_093	12	2
HEB_12_107	12	1
HEB_12_108	12	3
HEB_12_111	12	1
HEB_12_112	12	1
HEB_12_114	12	1
HEB_12_116	12	1
HEB_12_119	12	1
HEB_12_121	12	1
HEB_12_127	12	1
HEB_12_129	12	1
HEB_12_130	12	1
HEB_12_134	12	1
HEB_12_137	12	1
HEB_12_138	12	1
HEB_12_139	12	1
HEB_12_143	12	1
HEB_12_146	12	1
HEB_12_148	12	1
HEB_12_153	12	1
HEB_12_154	12	1
HEB_12_155	12	1
HEB_12_159	12	1
HEB_13_008	13	1
HEB_13_009	13	1
HEB_13_012	13	1
HEB_13_015	12	1
HEB_13_018	13	1
HEB_13_019	13	1
HEB_13_031	13	1
HEB_13_033	13	1
HEB_13_034	13	1
HEB_13_035	13	1
HEB_13_036	13	1
HEB_13_037	13	1
HEB_13_038	13	1
HEB_13_039	13	1
HEB_13_040	13	1
HEB_13_042	13	1
HEB_13_045	13	1
HEB_13_048	13	1
HEB_13_050	13	1
HEB_13_052	12	2
HEB_13_053	12	1
HEB_13_057	12	1
HEB_13_060	12	1
HEB_13_061	13	1
HEB_13_062	13	1
HEB_13_063	13	1
HEB_13_064	13	1
HEB_13_065	13	1
HEB_13_066	13	1
HEB_13_068	13	1
HEB_13_069	13	1
HEB_13_070	13	1
HEB_13_072	13	1
HEB_13_075	13	1
HEB_13_081	13	1
HEB_13_083	13	1
HEB_13_088	13	1
HEB_13_092	13	1
HEB_13_093	13	1
HEB_13_094	13	1
HEB_13_095	13	1
HEB_13_097	13	1
HEB_13_099	13	1
HEB_13_101	13	1
HEB_13_102	13	1
HEB_13_104	13	1
HEB_13_105	13	1
HEB_13_108	13	1
HEB_13_111	13	1
HEB_13_116	13	1
HEB_13_124	13	1
HEB_13_126	13	1
HEB_13_129	13	1
HEB_13_130	13	1
HEB_13_136	13	1
HEB_13_137	13	1.5
HEB_13_140	13	1
HEB_13_142	13	1
HEB_13_145	13	1
HEB_13_149	13	1
HEB_14_005	14	1
HEB_14_011	14	1
HEB_14_014	14	1
HEB_14_022	14	1
HEB_14_023	14	1
HEB_14_024	14	1
HEB_14_030	14	1
HEB_14_032	14	1
HEB_14_034	14	1
HEB_14_036	14	1
HEB_14_038	14	1
HEB_14_039	14	1
HEB_14_042	14	1
HEB_14_044	14	1
HEB_14_045	14	1
HEB_14_046	14	1
HEB_14_048	14	1
HEB_14_053	14	1
HEB_14_054	14	1
HEB_14_055	14	1
HEB_14_056	14	1
HEB_14_057	14	1
HEB_14_058	14	1
HEB_14_059	14	1
HEB_14_060	14	1
HEB_14_063	14	1
HEB_14_065	14	1
HEB_14_066	14	1
HEB_14_069	14	1
HEB_14_071	14	1
HEB_14_076	14	1
HEB_14_077	14	1
HEB_14_078	14	1
HEB_14_079	14	1
HEB_14_080	14	1
HEB_14_083	14	1
HEB_14_085	14	1
HEB_14_086	14	1
HEB_14_089	14	1
HEB_14_091	14	1
HEB_14_097	14	1
HEB_14_106	14	1
HEB_14_107	14	1
HEB_14_113	14	1
HEB_14_116	14	1
HEB_14_118	14	1
HEB_14_120	14	1
HEB_14_121	14	1
HEB_14_122	14	1
HEB_14_125	14	1
HEB_14_128	14	1
HEB_14_131	14	1
HEB_14_136	14	1
HEB_14_138	14	1
HEB_14_139	14	1
HEB_14_143	14	1
HEB_14_145	14	1
HEB_14_146	14	1
HEB_14_147	14	1
HEB_14_148	14	1
HEB_15_004	15	1
HEB_15_009	15	1
HEB_15_014	15	1
HEB_15_019	15	1
HEB_15_020	15	1
HEB_15_021	15	1
HEB_15_023	15	1
HEB_15_031	15	1
HEB_15_036	15	1
HEB_15_040	15	1
HEB_15_041	15	1
HEB_15_043	15	1
HEB_15_044	15	1
HEB_15_045	15	1
HEB_15_048	15	1
HEB_15_051	15	1
HEB_15_052	15	1
HEB_15_053	15	1
HEB_15_055	15	1
HEB_15_056	15	1
HEB_15_057	15	1
HEB_15_061	15	1
HEB_15_063	15	1
HEB_15_064	15	1
HEB_15_065	15	1
HEB_15_068	15	1
HEB_15_069	15	1
HEB_15_076	15	1
HEB_15_082	15	1
HEB_15_085	15	1
HEB_15_086	15	1
HEB_15_091	15	1
HEB_15_094	15	1
HEB_15_097	15	1
HEB_15_098	15	1
HEB_15_104	15	1
HEB_15_106	15	1
HEB_15_107	16	1
HEB_15_109	15	1
HEB_15_110	15	1
HEB_15_113	15	1
HEB_15_117	15	1
HEB_15_118	15	1
HEB_15_120	15	1
HEB_15_122	15	1
HEB_15_123	15	1
HEB_15_124	15	1
HEB_15_125	15	1
HEB_15_127	15	1
HEB_15_128	15	1
HEB_15_132	15	1
HEB_15_134	15	1
HEB_15_137	15	1
HEB_15_138	15	1
HEB_15_139	15	1
HEB_15_140	15	1
HEB_15_142	15	1
HEB_15_143	15	1
HEB_15_145	15	1
HEB_15_334	15	1
HEB_16_003	16	1
HEB_16_007	16	1
HEB_16_009	16	1
HEB_16_011	16	1
HEB_16_012	16	1
HEB_16_014	16	1
HEB_16_016	16	1
HEB_16_020	16	1
HEB_16_021	16	1
HEB_16_022	16	1
HEB_16_023	16	1
HEB_16_031	16	1
HEB_16_032	16	1
HEB_16_036	16	1
HEB_16_043	16	1
HEB_16_045	16	1
HEB_16_049	16	1
HEB_16_051	16	1
HEB_16_052	16	1
HEB_16_054	16	1
HEB_16_059	16	1
HEB_16_061	16	1
HEB_16_063	16	1
HEB_16_064	16	1.5
HEB_16_066	16	1
HEB_16_070	16	1
HEB_16_075	16	1
HEB_16_076	16	1
HEB_16_079	16	1
HEB_16_080	16	1
HEB_16_081	16	1
HEB_16_086	16	1
HEB_16_092	16	1
HEB_16_095	16	1
HEB_16_096	16	1
HEB_16_099	16	1
HEB_16_100	16	1
HEB_16_103	16	1
HEB_16_105	16	1
HEB_16_110	16	1
HEB_16_113	16	1
HEB_16_114	16	1
HEB_16_115	16	1
HEB_16_117	16	1
HEB_16_121	16	1
HEB_16_122	16	1
HEB_16_123	16	1
HEB_16_127	16	1
HEB_16_129	16	1
HEB_16_132	16	1
HEB_16_140	16	1
HEB_16_143	16	1
HEB_16_144	16	1
HEB_16_145	16	1
HEB_16_146	16	1
HEB_16_147	16	1
HEB_16_148	16	1
HEB_16_149	16	1
HEB_16_157	16	1
HEB_16_159	16	1
HEB_17_003	17	1
HEB_17_004	17	1.00356
HEB_17_005	17	1
HEB_17_007	17	1
HEB_17_010	17	1
HEB_17_012	17	1
HEB_17_014	17	1
HEB_17_015	17	1
HEB_17_016	17	1
HEB_17_018	17	1
HEB_17_019	17	1
HEB_17_020	17	1
HEB_17_022	17	1
HEB_17_027	17	1
HEB_17_036	17	1
HEB_17_040	17	1
HEB_17_041	17	1
HEB_17_051	17	1
HEB_17_052	17	1
HEB_17_053	17	1
HEB_17_054	17	1
HEB_17_056	17	1
HEB_17_057	16	1
HEB_17_059	17	1
HEB_17_062	17	1
HEB_17_063	17	1
HEB_17_064	17	1
HEB_17_067	17	1
HEB_17_070	17	1
HEB_17_071	17	1
HEB_17_074	17	1
HEB_17_076	17	1
HEB_17_078	17	1
HEB_17_080	17	1
HEB_17_082	3	3.5
HEB_17_083	3	1
HEB_17_085	3	1
HEB_17_086	3	1
HEB_17_087	3	2
HEB_17_089	3	1
HEB_17_104	17	1
HEB_17_105	17	1
HEB_17_108	17	1
HEB_17_111	17	1
HEB_17_113	17	1
HEB_17_114	17	1
HEB_17_120	17	1
HEB_17_131	17	1
HEB_17_134	17	1
HEB_17_135	17	1
HEB_17_137	17	1
HEB_17_138	17	1
HEB_17_140	17	1
HEB_17_141	17	1
HEB_17_144	17	1
HEB_17_153	17	1
HEB_17_160	17	1
HEB_17_171	17	1
HEB_17_174	17	1
HEB_17_179	17	1
HEB_18_041	3	1
HEB_18_043	18	1
HEB_18_046	18	1
HEB_18_048	18	1
HEB_18_049	18	1
HEB_18_050	18	1
HEB_18_062	18	1
HEB_18_063	18	1
HEB_18_064	18	1
HEB_18_067	18	1
HEB_18_074	18	1
HEB_18_083	18	1
HEB_18_085	18	1
HEB_18_087	18	1
HEB_18_089	18	1
HEB_18_192	18	1
HEB_18_203	18	1
HEB_18_207	18	1
HEB_18_208	18	1
HEB_18_210	18	1
HEB_18_211	18	1
HEB_18_225	18	1
HEB_18_228	18	1
HEB_19_001	19	1
HEB_19_002	19	1
HEB_19_005	19	1
HEB_19_007	19	1
HEB_19_008	19	1
HEB_19_009	19	1
HEB_19_011	19	1
HEB_19_014	19	1
HEB_19_016	19	1
HEB_19_021	19	1
HEB_19_023	19	1
HEB_19_027	19	1
HEB_19_028	19	1
HEB_19_031	19	1
HEB_19_039	19	1
HEB_19_040	19	1
HEB_19_049	19	1
HEB_19_050	19	1
HEB_19_051	19	1
HEB_19_052	19	1
HEB_19_054	19	1
HEB_19_056	19	1
HEB_19_058	19	1
HEB_19_059	19	1
HEB_19_060	19	1
HEB_19_072	19	1
HEB_19_074	19	1
HEB_19_076	19	1
HEB_19_091	19	1
HEB_19_093	19	1
HEB_19_095	19	1
HEB_19_097	19	1
HEB_19_099	19	1
HEB_19_110	19	1
HEB_19_111	19	1
HEB_19_112	19	1
HEB_19_113	19	1
HEB_19_114	19	1
HEB_19_115	19	1
HEB_19_117	19	1
HEB_19_122	19	1
HEB_19_123	19	1
HEB_19_133	19	1
HEB_19_143	19	1
HEB_19_152	19	1
HEB_19_153	19	1
HEB_19_155	19	1
HEB_19_156	19	1
HEB_19_159	19	1
HEB_19_161	19	1
HEB_19_162	19	1
HEB_19_165	19	1
HEB_19_166	19	1
HEB_19_170	19	1
HEB_19_172	19	1
HEB_19_173	19	1
HEB_19_175	19	1
HEB_19_181	19	1
HEB_19_187	19	1
HEB_20_001	20	1
HEB_20_003	20	1
HEB_20_004	20	1
HEB_20_005	20	1
HEB_20_008	20	1
HEB_20_012	20	1
HEB_20_013	20	1
HEB_20_016	20	1
HEB_20_017	20	1
HEB_20_021	20	1
HEB_20_023	20	1
HEB_20_024	20	1
HEB_20_030	20	1
HEB_20_045	20	1
HEB_20_052	20	1
HEB_20_053	20	1
HEB_20_054	20	1
HEB_20_057	20	1
HEB_20_058	20	1
HEB_20_059	20	1
HEB_20_060	20	1
HEB_20_061	20	1
HEB_20_062	20	1
HEB_20_064	20	1
HEB_20_065	20	1
HEB_20_071	20	1
HEB_20_072	20	1
HEB_20_073	20	1
HEB_20_075	20	1
HEB_20_076	20	1
HEB_20_078	20	1
HEB_20_080	20	1
HEB_20_081	20	1
HEB_20_082	20	1
HEB_20_084	20	1
HEB_20_085	20	1
HEB_20_087	20	1
HEB_20_089	20	1
HEB_20_090	20	1
HEB_20_095	20	1
HEB_20_098	20	1
HEB_20_105	20	1
HEB_20_110	20	1
HEB_20_113	20	1
HEB_20_114	20	1
HEB_20_116	20	1
HEB_20_120	20	1
HEB_20_124	20	1
HEB_20_125	20	1
HEB_20_126	20	1
HEB_20_128	20	1
HEB_20_129	20	1
HEB_20_132	20	1
HEB_20_139	20	1
HEB_20_151	20	1
HEB_20_154	20	1
HEB_20_156	20	1
HEB_20_157	20	1
HEB_20_159	20	1
HEB_21_001	21	1
HEB_21_002	21	1
HEB_21_004	21	1
HEB_21_005	21	1
HEB_21_009	21	1
HEB_21_011	21	1
HEB_21_013	21	1
HEB_21_015	21	1
HEB_21_018	21	1
HEB_21_019	21	1
HEB_21_021	21	1
HEB_21_026	21	1
HEB_21_030	21	1
HEB_21_033	21	1
HEB_21_039	21	1
HEB_21_040	21	1
HEB_21_045	21	1
HEB_21_051	21	1
HEB_21_061	21	1
HEB_21_064	21	1
HEB_21_065	21	1
HEB_21_067	21	1
HEB_21_068	21	1
HEB_21_069	21	1
HEB_21_071	21	1
HEB_21_091	21	1
HEB_21_094	21	1
HEB_21_096	21	1
HEB_21_097	21	1
HEB_21_099	21	1
HEB_21_115	21	1
HEB_21_116	21	1
HEB_21_120	21	1
HEB_21_134	21	1
HEB_21_139	21	1
HEB_21_140	21	1
HEB_21_141	21	1
HEB_21_149	21	1
HEB_21_152	21	1
HEB_21_155	21	1
HEB_21_156	21	1
HEB_21_157	21	1
HEB_21_160	21	1
HEB_21_164	21	1
HEB_21_167	21	1
HEB_21_172	21	1
HEB_21_175	21	1
HEB_21_183	21	1
HEB_21_184	21	1
HEB_21_190	21	1
HEB_22_003	22	1
HEB_22_004	22	1
HEB_22_008	22	1
HEB_22_010	22	1
HEB_22_014	22	1
HEB_22_018	22	1
HEB_22_021	22	1
HEB_22_022	22	1
HEB_22_023	22	1
HEB_22_024	22	1
HEB_22_026	22	1
HEB_22_031	22	1
HEB_22_035	22	1
HEB_22_036	22	1
HEB_22_037	22	1
HEB_22_039	22	1
HEB_22_040	22	1
HEB_22_049	22	1
HEB_22_052	22	1
HEB_22_053	22	1
HEB_22_054	22	1
HEB_22_055	22	1
HEB_22_058	22	1
HEB_22_060	22	1
HEB_22_065	22	1
HEB_22_083	22	1
HEB_22_084	22	1
HEB_22_087	22	1
HEB_22_090	22	1
HEB_22_101	22	1
HEB_22_103	22	1
HEB_22_105	22	1
HEB_22_106	22	1
HEB_22_108	22	2
HEB_22_109	22	1
HEB_22_114	22	1
HEB_22_118	22	1
HEB_22_122	22	1
HEB_22_123	22	1
HEB_22_125	22	1
HEB_22_128	22	1
HEB_22_135	22	1
HEB_22_143	22	1
HEB_23_004	24	1
HEB_23_007	24	1
HEB_23_012	23	5
HEB_23_013	23	1.5
HEB_23_017	23	3.08292
HEB_23_018	23	5
HEB_23_020	23	1
HEB_23_025	24	1
HEB_23_029	24	1
HEB_23_034	23	1
HEB_23_036	23	1
HEB_23_037	23	1
HEB_23_038	23	1
HEB_23_042	23	3
HEB_23_043	23	1
HEB_23_046	23	1
HEB_23_047	23	1
HEB_23_052	23	1
HEB_23_054	23	1
HEB_23_056	23	5
HEB_23_057	23	2.5
HEB_23_058	23	5
HEB_23_059	23	5.5
HEB_23_060	23	3.08292
HEB_23_061	23	4
HEB_23_062	23	1
HEB_23_063	23	3.5
HEB_23_064	23	5.43916
HEB_23_065	23	5
HEB_23_068	23	1
HEB_23_069	23	1
HEB_23_071	23	1
HEB_23_073	23	4.5
HEB_23_074	23	3.5
HEB_23_075	23	1
HEB_23_077	23	4.5
HEB_23_078	23	3
HEB_23_080	23	1
HEB_23_082	23	1
HEB_23_083	23	1
HEB_23_084	23	1
HEB_23_086	23	6
HEB_23_100	24	1
HEB_23_103	23	4.5
HEB_23_105	23	4
HEB_23_108	23	4
HEB_23_109	23	1
HEB_23_115	24	1
HEB_23_116	24	1
HEB_23_121	24	1
HEB_23_122	24	1
HEB_23_125	24	1
HEB_23_126	24	1
HEB_23_128	24	1
HEB_23_129	24	1
HEB_23_132	24	1
HEB_23_134	24	1
HEB_23_137	24	1
HEB_23_146	24	1
HEB_23_157	24	1
HEB_23_159	24	1
HEB_24_004	24	1
HEB_24_006	24	1
HEB_24_011	24	1
HEB_24_012	24	1
HEB_24_013	24	1
HEB_24_015	24	1
HEB_24_016	24	1
HEB_24_018	24	1
HEB_24_024	24	1
HEB_24_025	24	1
HEB_24_044	24	1
HEB_24_048	24	1
HEB_24_050	24	1
HEB_24_053	23	3.5
HEB_24_054	23	1
HEB_24_061	24	1
HEB_24_062	24	1
HEB_24_063	24	1
HEB_24_064	24	1
HEB_24_066	24	1
HEB_24_067	24	1
HEB_24_068	24	1
HEB_24_070	24	1
HEB_24_071	23	2
HEB_24_072	23	3
HEB_24_087	23	5.5
HEB_24_092	24	1
HEB_24_094	24	1
HEB_24_097	24	1
HEB_24_098	24	1
HEB_24_099	24	1
HEB_24_100	24	1
HEB_24_106	23	4
HEB_24_110	23	1.96063
HEB_24_111	24	1
HEB_24_113	24	1
HEB_24_114	24	1
HEB_24_116	24	1
HEB_24_132	24	1
HEB_24_133	24	1
HEB_24_134	24	1
HEB_24_135	24	1
HEB_24_136	24	1
HEB_24_137	24	1
HEB_24_138	24	1
HEB_24_163	23	1
HEB_24_181	23	1
HEB_24_182	23	1
HEB_24_184	23	1
HEB_24_187	23	1
HEB_24_188	23	1
HEB_24_198	24	1
HEB_24_201	23	1
HEB_24_202	23	1
HEB_24_203	23	1
HEB_24_204	23	1
HEB_24_205	23	1
HEB_24_206	23	1
HEB_24_207	23	1
HEB_24_208	23	1
HEB_25_001	25	1
HEB_25_002	25	1
HEB_25_003	25	1
HEB_25_004	25	1
HEB_25_005	25	1
HEB_25_007	25	1
HEB_25_008	25	1
HEB_25_009	25	1
HEB_25_011	25	1
HEB_25_014	25	1
HEB_25_016	25	1
HEB_25_017	25	1
HEB_25_019	25	1
HEB_25_020	25	1
HEB_25_022	25	3.5
HEB_25_023	25	1
HEB_25_024	25	1
HEB_25_025	25	1
HEB_25_026	25	4.5
HEB_25_027	25	1
HEB_25_028	25	1
HEB_25_029	25	1
HEB_25_031	25	1.00356
HEB_25_035	25	1
HEB_25_038	25	2.08292
HEB_25_040	25	4.5
HEB_25_041	25	1
HEB_25_042	25	1
HEB_25_043	25	1
HEB_25_044	25	1
HEB_25_045	25	1
HEB_25_046	25	1.00356
HEB_25_048	25	1
HEB_25_049	25	1
HEB_25_050	25	1.5
HEB_25_051	25	1
HEB_25_056	25	1
HEB_25_061	25	1
HEB_25_062	25	3
HEB_25_071	25	1
HEB_25_072	25	1
HEB_25_076	25	1
HEB_25_077	25	1
HEB_25_079	25	1
HEB_25_086	25	1
HEB_25_094	25	1
HEB_25_102	25	2.91769
HEB_25_103	25	3
HEB_25_108	25	1
HEB_25_121	25	1
HEB_25_123	25	1
HEB_25_124	25	1
HEB_25_125	25	1
HEB_25_127	25	1
HEB_25_129	25	1
HEB_25_142	25	4
HEB_25_143	25	3
HEB_25_152	25	4.5
HEB_25_156	25	1
HEB_25_157	25	2
