# Supplementary material for: A donor-specific QTL, exhibiting allelic variation for leaf sheath hairiness in a nested association mapping population, is located on barley chromosome 4H
Source: PLoS One. 2017 Dec 7;12(12):e0189446. doi: 10.1371/journal.pone.0189446 (PMC5720540; doi:10.1371/journal.pone.0189446)
Supplement: S2 Table — (XLSX) [file pone.0189446.s005.xlsx]

## Sheet: S2 Table
S2 Table: GWAS results of leaf sheath hairiness.
Trait	Marker	No. of polym. families a)	Chrb)	Posb)	raw_pc)	P_Bon-Holmd)	-log P_Bon-Holme)	Significant	Gwas_effectf)	R2 g)
Leaf sheath hairiness	BOPA1_2511_533	11	1H	0	0.595077	1	0		-0.0159298
Leaf sheath hairiness	BOPA1_3107_422	4	1H	0	0.252201	1	0		0.0586654
Leaf sheath hairiness	BOPA1_8670_388	7	1H	0	0.0427247	1	0		-0.0847948
Leaf sheath hairiness	BOPA2_12_10420	24	1H	0	0.710747	1	0		-0.00765798
Leaf sheath hairiness	BOPA2_12_30653	16	1H	0	0.907813	1	0		-0.00284992
Leaf sheath hairiness	BOPA2_12_30969	24	1H	0	0.388371	1	0		-0.0178339
Leaf sheath hairiness	SCRI_RS_124234	4	1H	0	0.461412	1	0		-0.0331904
Leaf sheath hairiness	SCRI_RS_138128	16	1H	0	0.271318	1	0		-0.0269589
Leaf sheath hairiness	SCRI_RS_142714	14	1H	0	0.316382	1	0		-0.024765
Leaf sheath hairiness	SCRI_RS_149838	25	1H	0	0.471182	1	0		-0.0146722
Leaf sheath hairiness	SCRI_RS_180989	7	1H	0	0.980696	1	0		-0.000889931
Leaf sheath hairiness	SCRI_RS_204276	10	1H	0	0.779459	1	0		-0.00849748
Leaf sheath hairiness	SCRI_RS_227491	23	1H	0	0.907596	1	0		-0.00241507
Leaf sheath hairiness	SCRI_RS_120053	1	1H	0.2	0.93615	1	0		-0.0069566
Leaf sheath hairiness	SCRI_RS_120059	1	1H	0.2	0.86337	1	0		-0.0147818
Leaf sheath hairiness	BOPA1_6195_2137	2	1H	2.3	0.157568	1	0		0.104697
Leaf sheath hairiness	BOPA2_12_11311	1	1H	2.5	0.719512	1	0		0.0374416
Leaf sheath hairiness	BOPA1_3220_723	20	1H	4.1	0.6906	1	0		-0.00908758
Leaf sheath hairiness	BOPA1_3101_111	14	1H	5	0.310894	1	0		-0.027264
Leaf sheath hairiness	BOPA1_4456_443	2	1H	5	0.917823	1	0		0.00576004
Leaf sheath hairiness	BOPA2_12_10410	2	1H	5	0.478659	1	0		0.0382548
Leaf sheath hairiness	BOPA2_12_10636	3	1H	5	0.825939	1	0		-0.0109405
Leaf sheath hairiness	SCRI_RS_139538	1	1H	5	0.217945	1	0		0.101088
Leaf sheath hairiness	SCRI_RS_149683	2	1H	5	0.693044	1	0		0.0234206
Leaf sheath hairiness	SCRI_RS_161137	5	1H	5	0.602755	1	0		0.0215452
Leaf sheath hairiness	SCRI_RS_169369	1	1H	5	0.823154	1	0		0.0214368
Leaf sheath hairiness	SCRI_RS_179144	22	1H	5	0.204996	1	0		-0.0266931
Leaf sheath hairiness	SCRI_RS_194326	24	1H	5	0.521615	1	0		-0.0133775
Leaf sheath hairiness	SCRI_RS_207257	8	1H	5	0.992746	1	0		-0.000302035
Leaf sheath hairiness	SCRI_RS_232577	16	1H	5	0.27084	1	0		-0.0273197
Leaf sheath hairiness	SCRI_RS_60145	20	1H	5	0.0938228	1	0		-0.0376145
Leaf sheath hairiness	SCRI_RS_60293	21	1H	5	0.125785	1	0		-0.0335317
Leaf sheath hairiness	SCRI_RS_66630	10	1H	5	0.134893	1	0		-0.0433211
Leaf sheath hairiness	SCRI_RS_82277	22	1H	5	0.090297	1	0		-0.0365849
Leaf sheath hairiness	BOPA2_12_11011	2	1H	6	0.632547	1	0		0.0412509
Leaf sheath hairiness	BOPA2_12_30933	4	1H	6	0.46859	1	0		0.0410668
Leaf sheath hairiness	BOPA1_7372_1253	8	1H	8.5	0.72725	1	0		-0.0100732
Leaf sheath hairiness	SCRI_RS_162524	12	1H	8.6	0.522725	1	0		-0.0187401
Leaf sheath hairiness	BOPA2_12_30919	9	1H	9.9	0.800279	1	0		0.00806073
Leaf sheath hairiness	SCRI_RS_165792	4	1H	9.9	0.024862	1	0		-0.103929
Leaf sheath hairiness	SCRI_RS_184274	24	1H	9.9	0.108277	1	0		-0.0337417
Leaf sheath hairiness	SCRI_RS_1929	20	1H	9.9	0.228073	1	0		-0.028588
Leaf sheath hairiness	SCRI_RS_198544	9	1H	9.9	0.800672	1	0		0.00841677
Leaf sheath hairiness	SCRI_RS_200110	6	1H	9.9	0.876432	1	0		0.00647124
Leaf sheath hairiness	SCRI_RS_222250	11	1H	9.9	0.0682415	1	0		-0.0533714
Leaf sheath hairiness	SCRI_RS_224686	24	1H	9.9	0.156812	1	0		-0.0297291
Leaf sheath hairiness	BOPA2_12_30918	7	1H	11.8	0.701318	1	0		-0.0122791
Leaf sheath hairiness	BOPA2_12_30817	2	1H	12.5	0.774011	1	0		0.0199826
Leaf sheath hairiness	BOPA2_12_30952	16	1H	12.5	0.247481	1	0		-0.0284438
Leaf sheath hairiness	SCRI_RS_119312	21	1H	12.5	0.13726	1	0		-0.0329018
Leaf sheath hairiness	SCRI_RS_148560	19	1H	13.4	0.0510356	1	0		-0.0459214
Leaf sheath hairiness	BOPA2_12_30950	1	1H	13.45	0.797207	1	0		-0.0255581
Leaf sheath hairiness	SCRI_RS_148733	19	1H	15.1	0.417268	1	0		-0.0187604
Leaf sheath hairiness	SCRI_RS_164150	8	1H	15.1	0.195373	1	0		-0.0426198
Leaf sheath hairiness	SCRI_RS_130592	7	1H	16.4	0.358968	1	0		-0.0310897
Leaf sheath hairiness	SCRI_RS_130600	22	1H	16.4	0.104453	1	0		-0.0342636
Leaf sheath hairiness	SCRI_RS_182656	10	1H	16.4	0.156691	1	0		-0.0481928
Leaf sheath hairiness	SCRI_RS_157757	1	1H	17.3	0.64629	1	0		-0.0357742
Leaf sheath hairiness	SCRI_RS_169668	3	1H	17.8	0.899385	1	0		-0.00741099
Leaf sheath hairiness	SCRI_RS_205669	21	1H	17.8	0.506033	1	0		-0.0149338
Leaf sheath hairiness	SCRI_RS_3336	12	1H	17.8	0.764342	1	0		0.00832912
Leaf sheath hairiness	SCRI_RS_141877	2	1H	18.3	0.141115	1	0		-0.0766853
Leaf sheath hairiness	SCRI_RS_152464	16	1H	18.3	0.672223	1	0		-0.00951392
Leaf sheath hairiness	BOPA2_12_30948	12	1H	18.5	0.461709	1	0		-0.0205542
Leaf sheath hairiness	BOPA1_10922_503	18	1H	21.3	0.464823	1	0		-0.0161856
Leaf sheath hairiness	BOPA1_1906_429	22	1H	27.1	0.665376	1	0		-0.00920148
Leaf sheath hairiness	BOPA2_12_30876	8	1H	27.1	0.985437	1	0		0.000549169
Leaf sheath hairiness	SCRI_RS_124926	20	1H	27.1	0.641259	1	0		-0.0100329
Leaf sheath hairiness	SCRI_RS_138043	3	1H	27.1	0.219185	1	0		0.0867678
Leaf sheath hairiness	SCRI_RS_13972	2	1H	27.1	0.699585	1	0		-0.0243803
Leaf sheath hairiness	SCRI_RS_153360	3	1H	27.1	0.338544	1	0		0.0555154
Leaf sheath hairiness	SCRI_RS_169091	13	1H	27.1	0.325316	1	0		-0.0255013
Leaf sheath hairiness	SCRI_RS_182603	7	1H	27.1	0.322708	1	0		0.0375565
Leaf sheath hairiness	SCRI_RS_235243	24	1H	27.1	0.552325	1	0		-0.0121477
Leaf sheath hairiness	SCRI_RS_4891	15	1H	27.1	0.609298	1	0		-0.0125198
Leaf sheath hairiness	BOPA1_4226_570	7	1H	27.3	0.502903	1	0		-0.0233807
Leaf sheath hairiness	SCRI_RS_171221	14	1H	27.4	0.875265	1	0		0.00392322
Leaf sheath hairiness	SCRI_RS_14227	6	1H	27.5	0.53525	1	0		-0.0239796
Leaf sheath hairiness	BOPA1_5318_436	21	1H	28.1	0.595299	1	0		-0.0117187
Leaf sheath hairiness	BOPA2_12_30877	8	1H	28.1	0.932977	1	0		0.00277345
Leaf sheath hairiness	SCRI_RS_123187	12	1H	28.1	0.638853	1	0		-0.0132767
Leaf sheath hairiness	SCRI_RS_154811	12	1H	28.1	0.455842	1	0		-0.0207896
Leaf sheath hairiness	BOPA1_5194_1118	24	1H	28.4	0.891153	1	0		0.00281213
Leaf sheath hairiness	BOPA1_6081_850	23	1H	28.4	0.922753	1	0		-0.00207037
Leaf sheath hairiness	SCRI_RS_117492	16	1H	28.4	0.548506	1	0		0.0139538
Leaf sheath hairiness	SCRI_RS_150500	24	1H	28.4	0.83881	1	0		-0.00424651
Leaf sheath hairiness	SCRI_RS_155382	22	1H	28.4	0.889088	1	0		0.00290141
Leaf sheath hairiness	SCRI_RS_176084	11	1H	28.4	0.663988	1	0		-0.013019
Leaf sheath hairiness	SCRI_RS_239784	2	1H	30.5	0.0089862	1	0		0.190119
Leaf sheath hairiness	BOPA2_12_31276	16	1H	32.2	0.946892	1	0		0.00159808
Leaf sheath hairiness	SCRI_RS_128285	8	1H	32.2	0.89352	1	0		0.00472551
Leaf sheath hairiness	BOPA1_5346_1587	2	1H	35.7	8.25604e-07	0.00468035	2.32972	P(Stepbon)<0.05	0.393923	0.000610342
Leaf sheath hairiness	BOPA1_3751_1136	23	1H	38	0.674667	1	0		-0.00871899
Leaf sheath hairiness	BOPA2_12_11498	5	1H	38	0.603851	1	0		-0.0214449
Leaf sheath hairiness	BOPA2_12_31177	24	1H	38	0.289003	1	0		-0.0226164
Leaf sheath hairiness	SCRI_RS_116548	20	1H	38	0.782117	1	0		-0.00602011
Leaf sheath hairiness	SCRI_RS_126734	19	1H	38	0.686987	1	0		-0.00912607
Leaf sheath hairiness	SCRI_RS_161702	17	1H	38	0.775919	1	0		0.00717287
Leaf sheath hairiness	BOPA2_12_30336	1	1H	40.1	0.92625	1	0		-0.0158677
Leaf sheath hairiness	SCRI_RS_114047	1	1H	40.1	0.92625	1	0		-0.0158677
Leaf sheath hairiness	SCRI_RS_193392	19	1H	40.1	0.735022	1	0		-0.00776566
Leaf sheath hairiness	BOPA1_5381_1950	1	1H	41.5	0.946357	1	0		-0.0101526
Leaf sheath hairiness	SCRI_RS_153785	10	1H	41.5	0.787674	1	0		0.00850296
Leaf sheath hairiness	SCRI_RS_170869	9	1H	41.5	0.455539	1	0		-0.0242386
Leaf sheath hairiness	SCRI_RS_170878	1	1H	41.5	0.946357	1	0		-0.0101526
Leaf sheath hairiness	BOPA2_12_11357	7	1H	41.6	0.857336	1	0		0.00566519
Leaf sheath hairiness	SCRI_RS_189483	24	1H	41.6	0.496118	1	0		-0.0146475
Leaf sheath hairiness	BOPA2_12_30268	17	1H	41.9	0.438246	1	0		-0.0185054
Leaf sheath hairiness	SCRI_RS_140837	1	1H	41.9	0.746835	1	0		0.0514479
Leaf sheath hairiness	SCRI_RS_184784	24	1H	41.9	0.403568	1	0		-0.0180289
Leaf sheath hairiness	SCRI_RS_230987	24	1H	41.9	0.398529	1	0		-0.0181004
Leaf sheath hairiness	SCRI_RS_11615	18	1H	42.2	0.482474	1	0		-0.0164044
Leaf sheath hairiness	SCRI_RS_160545	13	1H	42.4	0.9192	1	0		0.00279754
Leaf sheath hairiness	SCRI_RS_205816	20	1H	42.4	0.528636	1	0		-0.0146158
Leaf sheath hairiness	SCRI_RS_189637	1	1H	42.7	0.746835	1	0		0.0514479
Leaf sheath hairiness	BOPA1_2314_1412	4	1H	42.8	0.500181	1	0		-0.0344124
Leaf sheath hairiness	BOPA1_3277_446	14	1H	43.1	0.385923	1	0		-0.0233144
Leaf sheath hairiness	BOPA1_409_1643	1	1H	43.1	0.746835	1	0		0.0514479
Leaf sheath hairiness	SCRI_RS_141140	20	1H	43.1	0.752585	1	0		0.00708984
Leaf sheath hairiness	SCRI_RS_147042	11	1H	43.1	0.350658	1	0		-0.0316089
Leaf sheath hairiness	SCRI_RS_183171	19	1H	43.1	0.268409	1	0		-0.025361
Leaf sheath hairiness	SCRI_RS_187264	9	1H	43.1	0.79473	1	0		-0.00775205
Leaf sheath hairiness	BOPA2_12_11266	3	1H	43.15	0.436761	1	0		0.0466602
Leaf sheath hairiness	BOPA1_6720_641	22	1H	43.2	0.485183	1	0		-0.0153389
Leaf sheath hairiness	SCRI_RS_199178	3	1H	43.3	0.980796	1	0		0.00132069
Leaf sheath hairiness	SCRI_RS_9480	25	1H	43.3	0.467043	1	0		-0.0160266
Leaf sheath hairiness	SCRI_RS_132461	24	1H	43.5	0.903912	1	0		-0.00262346
Leaf sheath hairiness	SCRI_RS_214559	18	1H	43.5	0.570508	1	0		-0.0129329
Leaf sheath hairiness	SCRI_RS_221759	1	1H	46.2	0.661496	1	0		0.0384432
Leaf sheath hairiness	BOPA1_2265_363	24	1H	46.3	0.592817	1	0		-0.011591
Leaf sheath hairiness	BOPA1_ABC12199_1_1_25	9	1H	46.3	0.454268	1	0		-0.0240987
Leaf sheath hairiness	BOPA2_12_20641	23	1H	46.3	0.335241	1	0		-0.0214564
Leaf sheath hairiness	BOPA1_2407_1771	9	1H	46.4	0.766987	1	0		-0.00937418
Leaf sheath hairiness	BOPA2_12_10314	4	1H	46.4	0.636668	1	0		0.0218681
Leaf sheath hairiness	BOPA2_12_10491	8	1H	46.45	0.940551	1	0		-0.00246507
Leaf sheath hairiness	BOPA1_3710_852	24	1H	46.5	0.578474	1	0		-0.0120287
Leaf sheath hairiness	BOPA2_12_31467	22	1H	46.5	0.556553	1	0		-0.0127867
Leaf sheath hairiness	BOPA2_12_30683	23	1H	46.6	0.683719	1	0		-0.00921295
Leaf sheath hairiness	SCRI_RS_151764	23	1H	46.6	0.693228	1	0		-0.00864916
Leaf sheath hairiness	BOPA1_5019_879	22	1H	47.5	0.53036	1	0		-0.0141198
Leaf sheath hairiness	BOPA1_8166_525	20	1H	47.5	0.970922	1	0		0.00085753
Leaf sheath hairiness	BOPA2_12_11301	7	1H	47.5	3.29413e-05	0.186382	0.729597		-0.187355
Leaf sheath hairiness	BOPA2_12_30796	23	1H	47.5	0.689234	1	0		-0.00873872
Leaf sheath hairiness	SCRI_RS_160916	23	1H	47.5	0.671258	1	0		-0.00928262
Leaf sheath hairiness	BOPA2_12_21408	5	1H	47.65	0.862251	1	0		-0.00694334
Leaf sheath hairiness	BOPA1_3444_1044	24	1H	47.7	0.754923	1	0		-0.00674158
Leaf sheath hairiness	BOPA1_ABC02639_1_4_370	23	1H	47.7	0.769409	1	0		-0.00642439
Leaf sheath hairiness	BOPA1_ConsensusGBS0342_1	24	1H	47.7	0.514641	1	0		-0.0143389
Leaf sheath hairiness	BOPA2_12_10159	2	1H	47.7	0.508442	1	0		0.0472882
Leaf sheath hairiness	BOPA2_12_10235	1	1H	47.7	0.560721	1	0		0.0833614
Leaf sheath hairiness	BOPA2_12_30438	2	1H	47.7	0.508442	1	0		0.0472882
Leaf sheath hairiness	SCRI_RS_139785	24	1H	47.7	0.809135	1	0		-0.00528557
Leaf sheath hairiness	SCRI_RS_149971	1	1H	47.7	0.793611	1	0		0.0251178
Leaf sheath hairiness	SCRI_RS_17924	24	1H	47.7	0.576609	1	0		-0.0122375
Leaf sheath hairiness	SCRI_RS_82327	24	1H	47.7	0.805061	1	0		-0.00548121
Leaf sheath hairiness	SCRI_RS_85917	22	1H	47.7	0.649576	1	0		-0.0102149
Leaf sheath hairiness	SCRI_RS_85918	22	1H	47.7	0.765206	1	0		-0.00675965
Leaf sheath hairiness	BOPA1_8613_278	24	1H	47.8	0.880895	1	0		-0.00323492
Leaf sheath hairiness	BOPA1_3217_929	24	1H	47.85	0.889367	1	0		-0.00299598
Leaf sheath hairiness	BOPA1_ABC07133_1_1_56	22	1H	47.85	0.774977	1	0		-0.00620346
Leaf sheath hairiness	BOPA1_ABC14148_1_1_177	23	1H	47.85	0.822092	1	0		-0.00481238
Leaf sheath hairiness	BOPA2_12_30498	23	1H	47.85	0.823149	1	0		-0.00478067
Leaf sheath hairiness	BOPA2_12_10506	25	1H	47.9	0.992639	1	0		0.000196525
Leaf sheath hairiness	BOPA2_12_11209	1	1H	48	0.659874	1	0		0.0549439
Leaf sheath hairiness	BOPA1_1866_866	5	1H	48.1	0.856615	1	0		0.00643986
Leaf sheath hairiness	BOPA1_2851_848	23	1H	48.1	0.986149	1	0		0.000373969
Leaf sheath hairiness	BOPA1_4163_1786	6	1H	48.1	0.971192	1	0		-0.00138015
Leaf sheath hairiness	BOPA1_7090_1260	7	1H	48.1	0.270258	1	0		-0.0344481
Leaf sheath hairiness	BOPA1_ABC11913_1_1_104	19	1H	48.1	0.80113	1	0		-0.00582012
Leaf sheath hairiness	BOPA2_12_10300	7	1H	48.1	0.725157	1	0		0.0139326
Leaf sheath hairiness	BOPA2_12_10489	3	1H	48.1	0.895969	1	0		-0.0098683
Leaf sheath hairiness	BOPA2_12_30043	1	1H	48.1	0.564476	1	0		0.0826925
Leaf sheath hairiness	BOPA2_12_30404	5	1H	48.1	0.706922	1	0		0.0134231
Leaf sheath hairiness	BOPA2_12_30562	15	1H	48.1	0.76833	1	0		0.00767003
Leaf sheath hairiness	BOPA2_12_31381	4	1H	48.1	0.738946	1	0		0.0151973
Leaf sheath hairiness	SCRI_RS_141511	23	1H	48.1	0.853573	1	0		0.00390777
Leaf sheath hairiness	SCRI_RS_149726	1	1H	48.1	0.564476	1	0		0.0826925
Leaf sheath hairiness	SCRI_RS_193640	16	1H	48.1	0.737371	1	0		0.00819084
Leaf sheath hairiness	BOPA2_12_30306	1	1H	48.15	0.167273	1	0		-0.160281
Leaf sheath hairiness	BOPA1_4020_643	19	1H	48.2	0.748983	1	0		-0.00804614
Leaf sheath hairiness	BOPA2_12_31208	24	1H	48.2	0.777727	1	0		-0.00609899
Leaf sheath hairiness	SCRI_RS_124377	23	1H	48.2	0.84829	1	0		-0.00409172
Leaf sheath hairiness	SCRI_RS_138691	2	1H	48.2	0.120026	1	0		-0.113789
Leaf sheath hairiness	SCRI_RS_143927	21	1H	48.2	0.916565	1	0		-0.00245877
Leaf sheath hairiness	SCRI_RS_186830	13	1H	48.2	0.697586	1	0		-0.0112146
Leaf sheath hairiness	SCRI_RS_189586	15	1H	48.2	0.484099	1	0		-0.0194528
Leaf sheath hairiness	SCRI_RS_213103	20	1H	48.2	0.883132	1	0		-0.00353548
Leaf sheath hairiness	BOPA2_12_10938	1	1H	48.3	0.617754	1	0		0.0416423
Leaf sheath hairiness	SCRI_RS_236235	9	1H	48.3	0.866799	1	0		-0.00544074
Leaf sheath hairiness	BOPA1_8224_561	1	1H	48.4	0.868425	1	0		0.0258458
Leaf sheath hairiness	BOPA1_8717_244	1	1H	48.4	0.868425	1	0		0.0258458
Leaf sheath hairiness	BOPA1_ConsensusGBS0371_2	24	1H	48.4	0.718011	1	0		-0.00772259
Leaf sheath hairiness	BOPA2_12_30592	24	1H	48.4	0.626387	1	0		-0.0104336
Leaf sheath hairiness	SCRI_RS_130590	24	1H	48.4	0.703227	1	0		-0.00824273
Leaf sheath hairiness	SCRI_RS_132599	12	1H	48.4	0.257461	1	0		-0.0311894
Leaf sheath hairiness	SCRI_RS_132604	12	1H	48.4	0.398978	1	0		-0.0226838
Leaf sheath hairiness	SCRI_RS_141598	24	1H	48.4	0.65366	1	0		-0.00969435
Leaf sheath hairiness	SCRI_RS_151874	16	1H	48.4	0.991447	1	0		-0.000251966
Leaf sheath hairiness	SCRI_RS_155439	24	1H	48.4	0.875463	1	0		-0.00339719
Leaf sheath hairiness	SCRI_RS_172170	1	1H	48.4	0.868425	1	0		0.0258458
Leaf sheath hairiness	SCRI_RS_189248	17	1H	48.4	0.872262	1	0		0.00385552
Leaf sheath hairiness	SCRI_RS_7197	18	1H	48.4	0.493623	1	0		-0.015278
Leaf sheath hairiness	SCRI_RS_7813	24	1H	48.4	0.801155	1	0		-0.00558129
Leaf sheath hairiness	BOPA1_5798_867	7	1H	48.5	0.848757	1	0		0.00596307
Leaf sheath hairiness	BOPA2_12_11169	1	1H	48.5	0.875543	1	0		0.0277689
Leaf sheath hairiness	BOPA2_12_31134	3	1H	48.5	0.64197	1	0		-0.0246351
Leaf sheath hairiness	SCRI_RS_116685	1	1H	48.5	0.868425	1	0		0.0258458
Leaf sheath hairiness	SCRI_RS_122889	23	1H	48.5	0.873931	1	0		-0.0034701
Leaf sheath hairiness	SCRI_RS_158003	1	1H	48.5	0.868425	1	0		0.0258458
Leaf sheath hairiness	SCRI_RS_160466	22	1H	48.5	0.698805	1	0		-0.00870834
Leaf sheath hairiness	SCRI_RS_163127	1	1H	48.5	0.734396	1	0		0.053849
Leaf sheath hairiness	SCRI_RS_189898	15	1H	48.5	0.77777	1	0		-0.00736781
Leaf sheath hairiness	SCRI_RS_189920	23	1H	48.5	0.981707	1	0		0.000499641
Leaf sheath hairiness	SCRI_RS_219043	24	1H	48.5	0.71979	1	0		-0.00768826
Leaf sheath hairiness	SCRI_RS_229932	24	1H	48.5	0.547192	1	0		-0.0129311
Leaf sheath hairiness	BOPA1_4793_777	20	1H	48.6	0.56865	1	0		-0.0126305
Leaf sheath hairiness	SCRI_RS_125407	21	1H	48.6	0.863495	1	0		-0.00372315
Leaf sheath hairiness	SCRI_RS_170542	4	1H	48.6	0.835992	1	0		0.00950729
Leaf sheath hairiness	SCRI_RS_153434	1	1H	48.7	0.868425	1	0		0.0258458
Leaf sheath hairiness	BOPA1_5297_796	1	1H	48.75	0.437956	1	0		0.0678061
Leaf sheath hairiness	BOPA2_12_30350	21	1H	48.8	0.734681	1	0		-0.00785185
Leaf sheath hairiness	SCRI_RS_152642	1	1H	48.8	0.557779	1	0		0.0571241
Leaf sheath hairiness	SCRI_RS_204810	19	1H	48.8	0.7546	1	0		-0.00680652
Leaf sheath hairiness	SCRI_RS_221609	1	1H	48.8	0.557779	1	0		0.0571241
Leaf sheath hairiness	BOPA1_4716_1205	12	1H	48.9	0.326782	1	0		0.0267793
Leaf sheath hairiness	BOPA2_12_11107	6	1H	48.9	0.51113	1	0		-0.0213699
Leaf sheath hairiness	BOPA2_12_30110	23	1H	48.9	0.67965	1	0		-0.00874642
Leaf sheath hairiness	BOPA2_12_30694	18	1H	48.9	0.892761	1	0		-0.00323906
Leaf sheath hairiness	BOPA1_3689_1101	23	1H	49.1	0.556912	1	0		-0.0126538
Leaf sheath hairiness	BOPA2_12_30406	17	1H	49.1	0.321991	1	0		-0.0227282
Leaf sheath hairiness	BOPA2_12_30522	22	1H	49.1	0.590843	1	0		-0.0115071
Leaf sheath hairiness	SCRI_RS_118168	23	1H	49.1	0.775489	1	0		-0.00608275
Leaf sheath hairiness	SCRI_RS_17256	24	1H	49.1	0.583465	1	0		-0.0116275
Leaf sheath hairiness	SCRI_RS_109060	20	1H	49.4	0.70044	1	0		-0.00863519
Leaf sheath hairiness	BOPA1_7284_710	19	1H	49.6	0.869535	1	0		-0.00373953
Leaf sheath hairiness	BOPA1_ABC13652_1_2_156	12	1H	49.6	0.889904	1	0		-0.0036926
Leaf sheath hairiness	BOPA1_8743_197	7	1H	50.4	0.583546	1	0		-0.0184494
Leaf sheath hairiness	BOPA2_12_30478	1	1H	50.4	0.224627	1	0		-0.15924
Leaf sheath hairiness	BOPA2_12_30499	1	1H	50.4	0.224627	1	0		-0.15924
Leaf sheath hairiness	BOPA2_12_30672	16	1H	50.4	0.312212	1	0		-0.0242696
Leaf sheath hairiness	BOPA2_12_30750	23	1H	50.4	0.484602	1	0		-0.014629
Leaf sheath hairiness	BOPA2_12_30786	16	1H	50.4	0.323364	1	0		-0.0237191
Leaf sheath hairiness	SCRI_RS_119743	11	1H	50.4	0.548687	1	0		-0.0167375
Leaf sheath hairiness	SCRI_RS_148600	12	1H	50.4	0.335352	1	0		-0.0265105
Leaf sheath hairiness	BOPA1_7800_594	1	1H	50.6	0.224627	1	0		-0.15924
Leaf sheath hairiness	SCRI_RS_14834	1	1H	50.6	0.224627	1	0		-0.15924
Leaf sheath hairiness	SCRI_RS_198546	1	1H	50.6	0.255197	1	0		-0.145732
Leaf sheath hairiness	BOPA1_ABC10636_1_4_285	19	1H	50.8	0.898339	1	0		-0.00298441
Leaf sheath hairiness	BOPA2_12_30348	14	1H	50.8	0.599775	1	0		-0.0128412
Leaf sheath hairiness	BOPA2_12_30710	21	1H	50.8	0.864999	1	0		-0.00368477
Leaf sheath hairiness	SCRI_RS_161643	1	1H	50.8	0.202736	1	0		-0.158287
Leaf sheath hairiness	SCRI_RS_167877	24	1H	50.8	0.505116	1	0		-0.0141142
Leaf sheath hairiness	BOPA2_12_10198	7	1H	51.4	0.543493	1	0		-0.0186075
Leaf sheath hairiness	BOPA1_6118_595	1	1H	51.6	0.891923	1	0		-0.009926
Leaf sheath hairiness	BOPA2_12_30343	3	1H	51.6	0.944539	1	0		0.0032606
Leaf sheath hairiness	BOPA1_5402_929	5	1H	52.3	0.488585	1	0		-0.0257712
Leaf sheath hairiness	SCRI_RS_56976	23	1H	52.3	0.768577	1	0		-0.00610565
Leaf sheath hairiness	BOPA1_8486_1964	6	1H	52.5	0.508233	1	0		-0.0230883
Leaf sheath hairiness	SCRI_RS_156506	15	1H	52.5	0.806923	1	0		0.00613266
Leaf sheath hairiness	BOPA2_12_10105	7	1H	52.7	0.637456	1	0		0.0173694
Leaf sheath hairiness	BOPA2_12_11444	6	1H	52.7	0.313313	1	0		-0.0432988
Leaf sheath hairiness	SCRI_RS_1445	14	1H	52.7	0.832254	1	0		-0.00534302
Leaf sheath hairiness	SCRI_RS_193401	24	1H	52.7	0.741498	1	0		-0.00677104
Leaf sheath hairiness	SCRI_RS_207335	4	1H	52.7	0.858698	1	0		-0.00830727
Leaf sheath hairiness	SCRI_RS_100503	24	1H	53.3	0.673279	1	0		-0.00871267
Leaf sheath hairiness	SCRI_RS_138118	17	1H	53.5	0.87667	1	0		-0.00388883
Leaf sheath hairiness	SCRI_RS_165072	17	1H	53.5	0.945415	1	0		-0.00171574
Leaf sheath hairiness	SCRI_RS_201072	17	1H	53.5	0.72501	1	0		0.00876311
Leaf sheath hairiness	BOPA1_5790_558	23	1H	53.7	0.792941	1	0		-0.00547086
Leaf sheath hairiness	BOPA2_12_30115	22	1H	53.7	0.908975	1	0		0.00246744
Leaf sheath hairiness	SCRI_RS_145305	11	1H	53.7	0.35996	1	0		-0.0277143
Leaf sheath hairiness	SCRI_RS_207081	1	1H	53.7	0.564627	1	0		0.0641082
Leaf sheath hairiness	SCRI_RS_213455	20	1H	53.7	0.967576	1	0		0.000922979
Leaf sheath hairiness	SCRI_RS_225107	24	1H	53.7	0.673215	1	0		-0.00870671
Leaf sheath hairiness	SCRI_RS_229636	19	1H	53.7	0.99389	1	0		0.000177786
Leaf sheath hairiness	SCRI_RS_907	1	1H	53.7	0.564627	1	0		0.0641082
Leaf sheath hairiness	SCRI_RS_179793	1	1H	54.3	0.932431	1	0		0.00750422
Leaf sheath hairiness	SCRI_RS_121978	10	1H	54.4	0.322459	1	0		-0.0284204
Leaf sheath hairiness	BOPA2_12_30821	15	1H	54.5	0.543974	1	0		0.0148818
Leaf sheath hairiness	SCRI_RS_211274	18	1H	54.5	0.950463	1	0		-0.00142325
Leaf sheath hairiness	BOPA1_3845_1089	5	1H	54.9	0.290943	1	0		0.0418587
Leaf sheath hairiness	SCRI_RS_122216	17	1H	54.9	0.322381	1	0		0.0242553
Leaf sheath hairiness	SCRI_RS_152795	23	1H	54.9	0.862684	1	0		-0.00361424
Leaf sheath hairiness	SCRI_RS_192779	21	1H	55.4	0.904642	1	0		-0.00262062
Leaf sheath hairiness	BOPA1_1857_64	20	1H	55.5	0.77606	1	0		0.00639141
Leaf sheath hairiness	SCRI_RS_130666	23	1H	55.5	0.980849	1	0		0.000506924
Leaf sheath hairiness	SCRI_RS_21483	7	1H	55.5	0.763402	1	0		-0.0119377
Leaf sheath hairiness	SCRI_RS_236104	22	1H	55.5	0.824034	1	0		-0.00479788
Leaf sheath hairiness	SCRI_RS_182431	23	1H	55.7	0.573337	1	0		-0.0123079
Leaf sheath hairiness	BOPA1_1190_86	1	1H	55.9	0.102126	1	0		0.142422
Leaf sheath hairiness	BOPA2_12_10201	1	1H	55.9	0.102126	1	0		0.142422
Leaf sheath hairiness	SCRI_RS_237999	24	1H	56	0.874881	1	0		0.00333702
Leaf sheath hairiness	SCRI_RS_118785	2	1H	56.1	0.86513	1	0		0.0134045
Leaf sheath hairiness	SCRI_RS_2945	5	1H	56.4	0.342873	1	0		-0.0420178
Leaf sheath hairiness	BOPA1_4178_1592	17	1H	57.3	0.386332	1	0		0.0206316
Leaf sheath hairiness	BOPA1_5768_469	22	1H	57.3	0.63609	1	0		0.0102797
Leaf sheath hairiness	BOPA1_ABC01838_2_2_322	22	1H	57.3	0.529826	1	0		0.0136918
Leaf sheath hairiness	BOPA2_12_30304	14	1H	57.3	0.425455	1	0		0.0219934
Leaf sheath hairiness	BOPA2_12_30744	4	1H	57.3	0.451426	1	0		0.0346509
Leaf sheath hairiness	SCRI_RS_12873	2	1H	57.3	0.780841	1	0		-0.0175685
Leaf sheath hairiness	BOPA1_2459_237	23	1H	58.4	0.6976	1	0		0.0085703
Leaf sheath hairiness	BOPA2_12_10313	4	1H	58.4	0.237268	1	0		-0.0595399
Leaf sheath hairiness	BOPA2_12_21131	6	1H	58.4	0.29839	1	0		0.0453071
Leaf sheath hairiness	BOPA2_12_31179	19	1H	58.4	0.624599	1	0		-0.0112798
Leaf sheath hairiness	SCRI_RS_145336	25	1H	58.4	0.737611	1	0		0.00736727
Leaf sheath hairiness	SCRI_RS_231735	20	1H	58.4	0.878999	1	0		0.00340341
Leaf sheath hairiness	SCRI_RS_236551	23	1H	58.4	0.824583	1	0		0.00504047
Leaf sheath hairiness	BOPA1_2877_867	23	1H	59.1	0.933055	1	0		-0.00188557
Leaf sheath hairiness	SCRI_RS_194015	23	1H	59.1	0.912079	1	0		-0.00248368
Leaf sheath hairiness	SCRI_RS_204611	23	1H	59.1	0.771865	1	0		0.00692204
Leaf sheath hairiness	BOPA1_9638_619	7	1H	59.4	0.581064	1	0		0.0205954
Leaf sheath hairiness	BOPA1_11603_445	23	1H	60.8	0.536902	1	0		-0.0145569
Leaf sheath hairiness	BOPA1_3675_2615	1	1H	60.8	0.568215	1	0		0.0634102
Leaf sheath hairiness	BOPA2_12_30477	3	1H	60.8	0.0572675	1	0		-0.139
Leaf sheath hairiness	SCRI_RS_116661	21	1H	60.8	0.950836	1	0		0.00151953
Leaf sheath hairiness	SCRI_RS_151228	18	1H	60.8	0.578678	1	0		0.0147568
Leaf sheath hairiness	SCRI_RS_151894	3	1H	60.8	0.00272839	1	0		-0.149759
Leaf sheath hairiness	SCRI_RS_160500	19	1H	60.8	0.31781	1	0		-0.0235729
Leaf sheath hairiness	SCRI_RS_170810	5	1H	60.8	0.742616	1	0		-0.0134288
Leaf sheath hairiness	SCRI_RS_180349	23	1H	60.8	0.767888	1	0		-0.00704093
Leaf sheath hairiness	SCRI_RS_188820	21	1H	60.8	0.6775	1	0		0.0105873
Leaf sheath hairiness	SCRI_RS_206795	1	1H	60.8	0.568215	1	0		0.0634102
Leaf sheath hairiness	SCRI_RS_219685	6	1H	60.8	0.547039	1	0		-0.0264387
Leaf sheath hairiness	SCRI_RS_239686	2	1H	60.8	0.991953	1	0		-0.000799289
Leaf sheath hairiness	SCRI_RS_85391	23	1H	60.8	0.674806	1	0		-0.00980944
Leaf sheath hairiness	BOPA1_10070_1435	19	1H	61.5	0.672423	1	0		-0.0103915
Leaf sheath hairiness	BOPA1_7299_183	19	1H	61.5	0.294247	1	0		-0.0258642
Leaf sheath hairiness	BOPA2_12_31464	1	1H	61.5	0.532057	1	0		-0.0730975
Leaf sheath hairiness	SCRI_RS_120605	15	1H	61.5	0.0988277	1	0		-0.0492456
Leaf sheath hairiness	BOPA1_ABC16273_1_1_48	16	1H	61.8	0.273023	1	0		-0.0292088
Leaf sheath hairiness	BOPA2_12_11062	1	1H	61.8	0.358681	1	0		-0.0955685
Leaf sheath hairiness	SCRI_RS_175487	18	1H	61.8	0.738114	1	0		0.00836908
Leaf sheath hairiness	BOPA2_12_30295	3	1H	62.05	0.955487	1	0		-0.00449851
Leaf sheath hairiness	SCRI_RS_133886	23	1H	62.3	0.672613	1	0		-0.00937271
Leaf sheath hairiness	BOPA2_12_31099	3	1H	62.8	0.00638498	1	0		0.176909
Leaf sheath hairiness	SCRI_RS_157039	24	1H	62.8	0.531244	1	0		-0.0137278
Leaf sheath hairiness	BOPA2_12_10166	1	1H	65.2	0.331154	1	0		-0.0987142
Leaf sheath hairiness	SCRI_RS_159201	25	1H	66.1	0.505666	1	0		-0.0140382
Leaf sheath hairiness	BOPA2_12_20696	2	1H	66.2	0.884169	1	0		0.0101186
Leaf sheath hairiness	BOPA1_2036_1027	24	1H	66.3	0.608115	1	0		-0.0110392
Leaf sheath hairiness	BOPA2_12_30298	1	1H	66.3	0.332473	1	0		-0.0986851
Leaf sheath hairiness	BOPA2_12_30505	3	1H	66.3	0.134148	1	0		-0.0827855
Leaf sheath hairiness	SCRI_RS_195238	24	1H	66.3	0.879745	1	0		-0.00325242
Leaf sheath hairiness	BOPA2_12_30742	2	1H	66.9	0.714944	1	0		-0.0192441
Leaf sheath hairiness	BOPA1_1670_369	25	1H	67.1	0.930288	1	0		0.00190711
Leaf sheath hairiness	BOPA1_6142_1544	24	1H	67.1	0.647515	1	0		0.0100587
Leaf sheath hairiness	BOPA2_12_10206	4	1H	67.1	0.123056	1	0		-0.0819014
Leaf sheath hairiness	BOPA2_12_30147	3	1H	67.1	0.982403	1	0		0.0009987
Leaf sheath hairiness	SCRI_RS_1473	24	1H	67.1	0.670721	1	0		0.00934024
Leaf sheath hairiness	SCRI_RS_153727	13	1H	67.1	0.944162	1	0		-0.00182973
Leaf sheath hairiness	SCRI_RS_169123	3	1H	67.1	0.878836	1	0		-0.00744843
Leaf sheath hairiness	SCRI_RS_183588	24	1H	67.1	0.46008	1	0		0.0164629
Leaf sheath hairiness	SCRI_RS_196439	14	1H	67.1	0.990403	1	0		-0.000306988
Leaf sheath hairiness	SCRI_RS_823	5	1H	67.1	0.173425	1	0		0.0625571
Leaf sheath hairiness	BOPA1_4665_882	22	1H	67.9	0.501645	1	0		0.0153372
Leaf sheath hairiness	SCRI_RS_151244	4	1H	70.3	0.478347	1	0		0.0349898
Leaf sheath hairiness	SCRI_RS_188360	22	1H	70.3	0.587678	1	0		0.0120796
Leaf sheath hairiness	SCRI_RS_138527	5	1H	70.4	0.610868	1	0		-0.0236596
Leaf sheath hairiness	SCRI_RS_160234	24	1H	70.5	0.519559	1	0		0.0142264
Leaf sheath hairiness	BOPA1_6655_978	1	1H	70.9	0.880339	1	0		0.0135736
Leaf sheath hairiness	BOPA1_1016_376	16	1H	71	0.969208	1	0		0.0010896
Leaf sheath hairiness	SCRI_RS_4893	2	1H	71.1	0.628309	1	0		-0.0363418
Leaf sheath hairiness	BOPA1_233_1327	20	1H	71.2	0.884132	1	0		-0.00330241
Leaf sheath hairiness	BOPA1_713_972	25	1H	71.2	0.796832	1	0		0.00544188
Leaf sheath hairiness	SCRI_RS_181239	25	1H	71.2	0.669434	1	0		0.00936114
Leaf sheath hairiness	SCRI_RS_21080	12	1H	71.2	0.768792	1	0		-0.0097813
Leaf sheath hairiness	SCRI_RS_219726	25	1H	71.2	0.944823	1	0		-0.00146931
Leaf sheath hairiness	SCRI_RS_156208	2	1H	72.4	0.852545	1	0		0.0135143
Leaf sheath hairiness	BOPA1_12492_541	1	1H	72.5	0.238057	1	0		-0.159619
Leaf sheath hairiness	BOPA1_5772_1176	18	1H	72.6	0.585272	1	0		0.0134908
Leaf sheath hairiness	BOPA1_4005_530	6	1H	74.2	0.661994	1	0		0.0174747
Leaf sheath hairiness	SCRI_RS_181353	7	1H	76.8	0.955286	1	0		0.00222845
Leaf sheath hairiness	BOPA2_12_11078	20	1H	80.2	0.616144	1	0		0.0113775
Leaf sheath hairiness	BOPA2_12_11463	2	1H	80.2	0.874563	1	0		0.0111656
Leaf sheath hairiness	BOPA2_12_31229	11	1H	80.2	0.914945	1	0		0.00329137
Leaf sheath hairiness	SCRI_RS_125339	24	1H	80.2	0.769631	1	0		-0.00622037
Leaf sheath hairiness	BOPA2_12_11144	1	1H	80.95	0.608735	1	0		0.0463301
Leaf sheath hairiness	SCRI_RS_9158	12	1H	81	0.296862	1	0		-0.0273533
Leaf sheath hairiness	BOPA1_2881_935	24	1H	81.7	0.42588	1	0		-0.0168441
Leaf sheath hairiness	BOPA1_34_472	22	1H	81.7	0.630922	1	0		-0.0105162
Leaf sheath hairiness	BOPA2_12_20323	1	1H	81.95	0.559578	1	0		0.0523969
Leaf sheath hairiness	BOPA2_12_31160	21	1H	82.5	0.630492	1	0		-0.0109945
Leaf sheath hairiness	BOPA1_6250_1056	24	1H	82.6	0.440272	1	0		-0.0167761
Leaf sheath hairiness	SCRI_RS_201866	9	1H	82.6	0.428281	1	0		-0.0231363
Leaf sheath hairiness	SCRI_RS_154140	10	1H	83	0.69964	1	0		0.0127078
Leaf sheath hairiness	SCRI_RS_114255	2	1H	83.1	0.403549	1	0		0.0539087
Leaf sheath hairiness	SCRI_RS_6824	3	1H	83.1	0.530083	1	0		0.0320868
Leaf sheath hairiness	SCRI_RS_135092	24	1H	83.6	0.78545	1	0		-0.00602652
Leaf sheath hairiness	SCRI_RS_182326	13	1H	83.6	0.662003	1	0		-0.0125084
Leaf sheath hairiness	BOPA1_4691_721	4	1H	83.7	0.392559	1	0		-0.0407401
Leaf sheath hairiness	SCRI_RS_139690	2	1H	83.7	0.832705	1	0		0.0181673
Leaf sheath hairiness	SCRI_RS_157246	18	1H	83.7	0.719697	1	0		0.0086778
Leaf sheath hairiness	SCRI_RS_168562	17	1H	83.7	0.663083	1	0		-0.0108001
Leaf sheath hairiness	SCRI_RS_236576	23	1H	83.7	0.48835	1	0		-0.0151153
Leaf sheath hairiness	SCRI_RS_133132	1	1H	84.65	0.467457	1	0		-0.0730102
Leaf sheath hairiness	SCRI_RS_144315	17	1H	85.8	0.484724	1	0		-0.0169962
Leaf sheath hairiness	SCRI_RS_176644	1	1H	85.9	0.940302	1	0		0.00837083
Leaf sheath hairiness	SCRI_RS_197910	2	1H	85.9	0.405025	1	0		0.0618552
Leaf sheath hairiness	BOPA2_12_10535	3	1H	86	0.250647	1	0		-0.0574571
Leaf sheath hairiness	SCRI_RS_166168	22	1H	86	0.484407	1	0		-0.0153337
Leaf sheath hairiness	SCRI_RS_177788	4	1H	86	0.79424	1	0		0.0125182
Leaf sheath hairiness	SCRI_RS_231869	16	1H	86	0.811778	1	0		0.00627734
Leaf sheath hairiness	SCRI_RS_236623	20	1H	86	0.576811	1	0		-0.0126902
Leaf sheath hairiness	SCRI_RS_121048	5	1H	86.5	0.196345	1	0		0.0617651
Leaf sheath hairiness	SCRI_RS_170389	12	1H	86.5	0.485771	1	0		0.0211338
Leaf sheath hairiness	SCRI_RS_195200	1	1H	86.5	0.929607	1	0		-0.0105909
Leaf sheath hairiness	BOPA1_3087_1763	8	1H	86.8	0.467853	1	0		-0.029591
Leaf sheath hairiness	BOPA1_9757_582	23	1H	86.8	0.561863	1	0		-0.0129469
Leaf sheath hairiness	BOPA2_12_30546	1	1H	86.8	0.929607	1	0		-0.0105909
Leaf sheath hairiness	SCRI_RS_17486	10	1H	86.8	0.696245	1	0		-0.0137801
Leaf sheath hairiness	SCRI_RS_209524	12	1H	86.8	0.630968	1	0		-0.0154516
Leaf sheath hairiness	SCRI_RS_179987	1	1H	86.9	4.47326e-07	0.00253679	2.59572	P(Stepbon)<0.05	-0.520395	0.0104253
Leaf sheath hairiness	BOPA1_3201_603	22	1H	87	0.602983	1	0		-0.0119498
Leaf sheath hairiness	SCRI_RS_189168	22	1H	87.5	0.707556	1	0		-0.00838746
Leaf sheath hairiness	BOPA1_8867_459	23	1H	88.2	0.939338	1	0		-0.0016437
Leaf sheath hairiness	BOPA2_12_20632	1	1H	88.55	0.731711	1	0		-0.0373301
Leaf sheath hairiness	SCRI_RS_197263	22	1H	88.9	0.940849	1	0		-0.00166167
Leaf sheath hairiness	BOPA2_12_31163	9	1H	89	0.159002	1	0		0.0546108
Leaf sheath hairiness	SCRI_RS_213675	22	1H	90.2	0.541494	1	0		-0.0134837
Leaf sheath hairiness	BOPA1_2935_1634	22	1H	90.3	0.354004	1	0		-0.0209511
Leaf sheath hairiness	BOPA2_12_31192	14	1H	90.4	0.934873	1	0		-0.00237302
Leaf sheath hairiness	BOPA1_ABC11290_sfp44_06	14	1H	92.1	0.333219	1	0		-0.0268594
Leaf sheath hairiness	SCRI_RS_194371	15	1H	92.2	0.901314	1	0		0.00323273
Leaf sheath hairiness	BOPA2_12_31319	13	1H	92.4	0.683613	1	0		-0.0103021
Leaf sheath hairiness	SCRI_RS_199689	21	1H	92.5	0.409366	1	0		-0.0183093
Leaf sheath hairiness	SCRI_RS_130139	21	1H	93.1	0.342934	1	0		-0.0214053
Leaf sheath hairiness	SCRI_RS_142282	15	1H	93.1	0.639237	1	0		-0.0130645
Leaf sheath hairiness	SCRI_RS_145026	22	1H	93.1	0.342614	1	0		-0.0210921
Leaf sheath hairiness	BOPA1_3702_982	18	1H	93.7	0.237234	1	0		-0.0285758
Leaf sheath hairiness	BOPA1_4499_1364	22	1H	94.2	0.280952	1	0		-0.024111
Leaf sheath hairiness	SCRI_RS_78578	4	1H	94.4	0.718888	1	0		-0.0171433
Leaf sheath hairiness	BOPA1_14371_423	24	1H	94.6	0.405649	1	0		-0.0178971
Leaf sheath hairiness	SCRI_RS_188909	10	1H	94.9	0.607711	1	0		-0.0148905
Leaf sheath hairiness	SCRI_RS_235968	3	1H	95.2	0.706768	1	0		-0.0193701
Leaf sheath hairiness	SCRI_RS_136856	5	1H	95.6	0.680168	1	0		-0.0164411
Leaf sheath hairiness	SCRI_RS_235724	1	1H	95.8	0.711957	1	0		-0.0344047
Leaf sheath hairiness	BOPA1_2711_234	23	1H	95.9	0.433232	1	0		-0.0173509
Leaf sheath hairiness	BOPA2_12_11173	2	1H	95.9	0.754771	1	0		-0.020159
Leaf sheath hairiness	BOPA2_12_20187	1	1H	97.5	0.570633	1	0		-0.0857253
Leaf sheath hairiness	BOPA1_1497_628	15	1H	97.9	0.464521	1	0		-0.0188102
Leaf sheath hairiness	BOPA1_1923_265	18	1H	97.9	0.617738	1	0		-0.0115692
Leaf sheath hairiness	BOPA1_5284_227	3	1H	97.9	0.0943957	1	0		-0.0788438
Leaf sheath hairiness	BOPA2_12_20613	6	1H	97.9	0.453074	1	0		-0.0315815
Leaf sheath hairiness	BOPA2_12_21020	3	1H	97.9	0.380721	1	0		0.0581149
Leaf sheath hairiness	SCRI_RS_236160	1	1H	97.9	0.656805	1	0		-0.0399412
Leaf sheath hairiness	SCRI_RS_162	1	1H	99	5.61851e-05	0.31767	0.498023		0.56704
Leaf sheath hairiness	BOPA1_3786_2204	19	1H	100.1	0.738324	1	0		-0.00818754
Leaf sheath hairiness	BOPA1_4625_1413	24	1H	100.1	0.604268	1	0		-0.0112004
Leaf sheath hairiness	BOPA1_5336_400	23	1H	100.1	0.696498	1	0		-0.0084565
Leaf sheath hairiness	BOPA2_12_30191	20	1H	100.1	0.695649	1	0		-0.0091373
Leaf sheath hairiness	BOPA2_12_31181	2	1H	100.1	0.136571	1	0		-0.0802868
Leaf sheath hairiness	SCRI_RS_106752	2	1H	100.1	6.69428e-09	3.80235e-05	4.41995	P(Stepbon)<0.05	-0.581445	0.00159889
Leaf sheath hairiness	SCRI_RS_106754	24	1H	100.1	0.515004	1	0		-0.0139151
Leaf sheath hairiness	SCRI_RS_141421	7	1H	100.1	0.460286	1	0		-0.0272269
Leaf sheath hairiness	SCRI_RS_146959	5	1H	100.1	0.44068	1	0		-0.0314833
Leaf sheath hairiness	SCRI_RS_154646	4	1H	100.1	0.474383	1	0		-0.0313347
Leaf sheath hairiness	SCRI_RS_201086	3	1H	100.1	0.265157	1	0		-0.0670029
Leaf sheath hairiness	SCRI_RS_206759	19	1H	100.1	0.370511	1	0		-0.0212584
Leaf sheath hairiness	SCRI_RS_232650	6	1H	100.1	0.648968	1	0		0.0182036
Leaf sheath hairiness	SCRI_RS_176063	1	1H	100.35	0.665364	1	0		0.0409094
Leaf sheath hairiness	SCRI_RS_175646	2	1H	100.6	0.552633	1	0		-0.0426541
Leaf sheath hairiness	SCRI_RS_154528	3	1H	100.7	0.418513	1	0		-0.0502997
Leaf sheath hairiness	BOPA1_1625_303	24	1H	100.8	0.356049	1	0		-0.0191276
Leaf sheath hairiness	BOPA1_4962_1295	18	1H	100.8	0.765489	1	0		-0.00709991
Leaf sheath hairiness	SCRI_RS_147329	23	1H	100.8	0.554021	1	0		-0.0127647
Leaf sheath hairiness	SCRI_RS_155427	23	1H	100.8	0.916338	1	0		-0.00229791
Leaf sheath hairiness	SCRI_RS_161388	23	1H	100.8	0.259106	1	0		-0.0249619
Leaf sheath hairiness	SCRI_RS_181370	16	1H	100.8	0.884704	1	0		-0.00392295
Leaf sheath hairiness	SCRI_RS_197337	14	1H	100.8	0.508651	1	0		-0.0170254
Leaf sheath hairiness	SCRI_RS_192730	2	1H	100.9	0.131743	1	0		-0.0990917
Leaf sheath hairiness	BOPA1_10360_563	3	1H	101.1	0.800793	1	0		0.0119866
Leaf sheath hairiness	SCRI_RS_173813	2	1H	101.1	0.161135	1	0		-0.0734998
Leaf sheath hairiness	SCRI_RS_206896	9	1H	101.1	0.27801	1	0		-0.0335785
Leaf sheath hairiness	BOPA1_5690_1045	6	1H	103.4	0.784185	1	0		-0.0121672
Leaf sheath hairiness	SCRI_RS_120481	9	1H	103.4	0.638153	1	0		-0.0150527
Leaf sheath hairiness	SCRI_RS_127968	5	1H	103.6	0.445605	1	0		0.0393059
Leaf sheath hairiness	BOPA1_9105_497	24	1H	103.8	0.614757	1	0		-0.0107771
Leaf sheath hairiness	SCRI_RS_139733	7	1H	103.8	0.464383	1	0		-0.0274323
Leaf sheath hairiness	SCRI_RS_218473	20	1H	103.8	0.83182	1	0		-0.00481762
Leaf sheath hairiness	SCRI_RS_219889	14	1H	103.8	0.635013	1	0		-0.0128872
Leaf sheath hairiness	SCRI_RS_91596	25	1H	103.8	0.34194	1	0		-0.0195011
Leaf sheath hairiness	SCRI_RS_238125	5	1H	104.2	0.546334	1	0		-0.0270672
Leaf sheath hairiness	BK_01	24	1H	106.2	0.832995	1	0		-0.00454022
Leaf sheath hairiness	BOPA2_12_10905	4	1H	106.2	0.518258	1	0		-0.0320532
Leaf sheath hairiness	BOPA2_12_11409	20	1H	106.2	0.837008	1	0		-0.00460666
Leaf sheath hairiness	SCRI_RS_157953	24	1H	106.2	0.428887	1	0		-0.016583
Leaf sheath hairiness	BOPA1_2633_498	6	1H	112.3	0.69494	1	0		-0.013392
Leaf sheath hairiness	BOPA1_557_1297	22	1H	112.3	0.408981	1	0		-0.017805
Leaf sheath hairiness	SCRI_RS_224392	23	1H	112.3	0.428603	1	0		-0.0165276
Leaf sheath hairiness	BOPA1_7527_1618	11	1H	116.3	0.681929	1	0		-0.0112981
Leaf sheath hairiness	BOPA2_12_21172	8	1H	116.3	0.422905	1	0		-0.0282942
Leaf sheath hairiness	SCRI_RS_127646	24	1H	116.3	0.615122	1	0		-0.010287
Leaf sheath hairiness	BOPA1_5283_1090	2	1H	116.5	0.00318957	1	0		0.224783
Leaf sheath hairiness	BOPA1_ConsensusGBS0687_3	13	1H	116.5	0.890412	1	0		-0.00351653
Leaf sheath hairiness	BOPA1_6026_1949	1	1H	116.6	0.478204	1	0		-0.0435063
Leaf sheath hairiness	SCRI_RS_170110	4	1H	116.8	0.25544	1	0		0.0591225
Leaf sheath hairiness	SCRI_RS_201865	24	1H	116.8	0.72212	1	0		-0.00720942
Leaf sheath hairiness	BOPA1_5477_757	1	1H	117.8	0.498083	1	0		0.0639695
Leaf sheath hairiness	BOPA2_12_10808	2	1H	117.8	0.256866	1	0		-0.103221
Leaf sheath hairiness	BOPA2_12_11443	25	1H	117.8	0.916118	1	0		-0.00210696
Leaf sheath hairiness	BOPA2_12_31387	4	1H	117.8	0.55578	1	0		-0.0312962
Leaf sheath hairiness	SCRI_RS_150607	1	1H	117.8	0.305779	1	0		0.0993603
Leaf sheath hairiness	SCRI_RS_196910	3	1H	117.8	0.487264	1	0		0.0335082
Leaf sheath hairiness	SCRI_RS_4522	12	1H	117.8	0.474318	1	0		-0.019905
Leaf sheath hairiness	SCRI_RS_48925	15	1H	117.8	0.724594	1	0		0.00886646
Leaf sheath hairiness	SCRI_RS_147611	21	1H	118.3	0.479438	1	0		-0.0154565
Leaf sheath hairiness	SCRI_RS_155758	22	1H	118.5	0.809916	1	0		-0.00489403
Leaf sheath hairiness	BOPA1_4978_1030	2	1H	118.6	0.0857469	1	0		-0.08717
Leaf sheath hairiness	SCRI_RS_165588	22	1H	119	0.591708	1	0		-0.0114036
Leaf sheath hairiness	BOPA2_12_30403	7	1H	119.1	0.674994	1	0		-0.014272
Leaf sheath hairiness	BOPA2_12_31377	7	1H	119.1	0.676443	1	0		-0.0140818
Leaf sheath hairiness	SCRI_RS_189967	20	1H	119.1	0.891202	1	0		-0.00307073
Leaf sheath hairiness	BOPA1_ConsensusGBS0361_5	21	1H	119.4	0.752791	1	0		-0.0067004
Leaf sheath hairiness	BOPA1_4393_1078	3	1H	119.7	0.970555	1	0		-0.00191419
Leaf sheath hairiness	SCRI_RS_160475	3	1H	119.7	0.129017	1	0		-0.105286
Leaf sheath hairiness	BOPA2_12_10693	21	1H	122	0.27543	1	0		0.0222025
Leaf sheath hairiness	SCRI_RS_153450	2	1H	122.1	0.224189	1	0		0.0706975
Leaf sheath hairiness	SCRI_RS_169881	12	1H	122.1	0.160908	1	0		0.0388949
Leaf sheath hairiness	BOPA1_1298_1450	9	1H	122.2	0.693613	1	0		0.0121892
Leaf sheath hairiness	BOPA1_7381_1292	22	1H	122.2	0.857192	1	0		0.00366753
Leaf sheath hairiness	BOPA1_ABC00875_1_3_436	20	1H	122.2	0.616581	1	0		0.0112693
Leaf sheath hairiness	BOPA2_12_30649	18	1H	122.2	0.96965	1	0		-0.000856537
Leaf sheath hairiness	SCRI_RS_167578	22	1H	122.2	0.714569	1	0		0.00780062
Leaf sheath hairiness	SCRI_RS_216088	23	1H	122.2	0.473419	1	0		0.0141844
Leaf sheath hairiness	BOPA1_2572_986	5	1H	126	0.799041	1	0		0.0103525
Leaf sheath hairiness	SCRI_RS_165476	5	1H	126	0.0387005	1	0		0.0741372
Leaf sheath hairiness	SCRI_RS_207416	19	1H	126	0.123377	1	0		0.0347887
Leaf sheath hairiness	SCRI_RS_141322	4	1H	128	0.879688	1	0		-0.0062648
Leaf sheath hairiness	SCRI_RS_162628	10	1H	128	0.934892	1	0		0.00227884
Leaf sheath hairiness	SCRI_RS_182206	10	1H	128	0.628498	1	0		0.0133655
Leaf sheath hairiness	SCRI_RS_184058	7	1H	128	0.672713	1	0		0.0136187
Leaf sheath hairiness	BOPA1_ABC05061_1_1_159	18	1H	128.3	0.280526	1	0		0.02277
Leaf sheath hairiness	SCRI_RS_10956	17	1H	128.3	0.51159	1	0		0.0146154
Leaf sheath hairiness	SCRI_RS_130891	7	1H	128.3	0.80762	1	0		-0.0105318
Leaf sheath hairiness	SCRI_RS_138629	11	1H	128.3	0.892406	1	0		0.00378289
Leaf sheath hairiness	SCRI_RS_13869	6	1H	128.3	0.368044	1	0		0.0295688
Leaf sheath hairiness	SCRI_RS_150563	21	1H	128.3	0.644255	1	0		0.00987354
Leaf sheath hairiness	SCRI_RS_150786	25	1H	128.3	0.487295	1	0		0.0134867
Leaf sheath hairiness	SCRI_RS_155407	22	1H	128.3	0.296966	1	0		0.02076
Leaf sheath hairiness	SCRI_RS_156009	12	1H	128.3	0.414553	1	0		0.0240461
Leaf sheath hairiness	SCRI_RS_165338	10	1H	128.3	0.566046	1	0		0.0161649
Leaf sheath hairiness	SCRI_RS_165434	3	1H	128.3	0.990146	1	0		-0.000699832
Leaf sheath hairiness	SCRI_RS_165600	5	1H	128.3	0.719753	1	0		0.0173197
Leaf sheath hairiness	SCRI_RS_165886	1	1H	128.3	0.9019	1	0		0.0124292
Leaf sheath hairiness	SCRI_RS_166469	8	1H	128.3	0.0804493	1	0		0.054165
Leaf sheath hairiness	SCRI_RS_170857	1	1H	128.3	0.3784	1	0		-0.0721868
Leaf sheath hairiness	SCRI_RS_180081	9	1H	128.3	0.0791705	1	0		0.0521643
Leaf sheath hairiness	SCRI_RS_196448	24	1H	128.3	0.343151	1	0		0.0185524
Leaf sheath hairiness	SCRI_RS_206532	24	1H	128.3	0.516012	1	0		0.013181
Leaf sheath hairiness	SCRI_RS_152330	1	1H	130.35	0.434831	1	0		0.0463407
Leaf sheath hairiness	SCRI_RS_149094	9	1H	130.7	0.784334	1	0		-0.00937777
Leaf sheath hairiness	SCRI_RS_163142	21	1H	130.7	0.291471	1	0		0.0224105
Leaf sheath hairiness	SCRI_RS_187051	19	1H	130.7	0.641716	1	0		0.0102932
Leaf sheath hairiness	SCRI_RS_236175	20	1H	130.7	0.179937	1	0		0.0293814
Leaf sheath hairiness	BOPA1_11454_414	9	1H	130.8	0.166466	1	0		0.0401161
Leaf sheath hairiness	BOPA1_3639_969	6	1H	130.8	0.8122	1	0		-0.00951889
Leaf sheath hairiness	BOPA1_ConsensusGBS0554_4	23	1H	130.8	0.615047	1	0		0.0105347
Leaf sheath hairiness	SCRI_RS_154621	3	1H	130.8	0.32347	1	0		-0.0500352
Leaf sheath hairiness	SCRI_RS_196512	16	1H	130.8	0.552255	1	0		0.0145339
Leaf sheath hairiness	SCRI_RS_206337	22	1H	130.8	0.285146	1	0		0.0222309
Leaf sheath hairiness	SCRI_RS_106140	3	1H	131.35	0.501153	1	0		0.0332435
Leaf sheath hairiness	SCRI_RS_106142	1	1H	131.35	0.262335	1	0		0.0999374
Leaf sheath hairiness	BOPA1_13095_187	23	1H	131.9	0.284278	1	0		0.0212046
Leaf sheath hairiness	SCRI_RS_143790	2	1H	131.9	0.855977	1	0		-0.0103851
Leaf sheath hairiness	SCRI_RS_235776	5	1H	131.9	0.92332	1	0		-0.00362381
Leaf sheath hairiness	SCRI_RS_4928	16	1H	131.9	0.282612	1	0		0.0246014
Leaf sheath hairiness	SCRI_RS_176006	9	1H	132.1	0.362219	1	0		0.0262657
Leaf sheath hairiness	BOPA1_3246_1135	3	1H	132.3	0.976272	1	0		0.0014684
Leaf sheath hairiness	BOPA1_5316_739	21	1H	132.4	0.307369	1	0		0.0210275
Leaf sheath hairiness	SCRI_RS_153896	21	1H	132.4	0.310229	1	0		0.020437
Leaf sheath hairiness	BOPA1_4057_2114	23	1H	132.5	0.19148	1	0		0.02589
Leaf sheath hairiness	BOPA2_12_10746	9	1H	132.5	0.288797	1	0		0.030775
Leaf sheath hairiness	BOPA2_12_30231	10	1H	132.5	0.213652	1	0		0.0360878
Leaf sheath hairiness	SCRI_RS_117283	4	1H	132.5	0.804582	1	0		-0.0129026
Leaf sheath hairiness	SCRI_RS_132472	14	1H	132.5	0.207207	1	0		0.0322306
Leaf sheath hairiness	SCRI_RS_150935	21	1H	132.5	0.25344	1	0		0.0249815
Leaf sheath hairiness	SCRI_RS_167999	3	1H	132.5	0.650639	1	0		-0.0245763
Leaf sheath hairiness	SCRI_RS_175218	10	1H	132.6	0.687698	1	0		-0.0128719
Leaf sheath hairiness	BOPA1_4592_118	11	1H	132.7	0.679489	1	0		0.0110193
Leaf sheath hairiness	BOPA2_12_20429	25	1H	132.7	0.284528	1	0		0.0211405
Leaf sheath hairiness	BOPA2_12_31081	17	1H	132.9	0.281698	1	0		0.0262829
Leaf sheath hairiness	SCRI_RS_199945	25	1H	132.9	0.352531	1	0		0.0183536
Leaf sheath hairiness	BOPA1_3263_2865	22	1H	133	0.58644	1	0		0.0112357
Leaf sheath hairiness	BOPA2_12_30934	23	1H	133.1	0.558244	1	0		0.0117226
Leaf sheath hairiness	SCRI_RS_148694	2	2H	0	0.545746	1	0		0.046948
Leaf sheath hairiness	SCRI_RS_166806	14	2H	0	0.592278	1	0		0.013544
Leaf sheath hairiness	SCRI_RS_187638	18	2H	0	0.682983	1	0		0.0094984
Leaf sheath hairiness	SCRI_RS_165171	1	2H	2	0.240101	1	0		-0.112981
Leaf sheath hairiness	SCRI_RS_166816	1	2H	2	0.240101	1	0		-0.112981
Leaf sheath hairiness	SCRI_RS_135585	1	2H	2.1	0.518496	1	0		0.0559279
Leaf sheath hairiness	SCRI_RS_139708	2	2H	2.2	0.180113	1	0		-0.106816
Leaf sheath hairiness	BOPA1_2582_767	16	2H	2.3	0.327758	1	0		0.0228816
Leaf sheath hairiness	BOPA2_12_31446	14	2H	2.3	0.476951	1	0		-0.0182149
Leaf sheath hairiness	SCRI_RS_136200	10	2H	2.3	0.274832	1	0		-0.033627
Leaf sheath hairiness	SCRI_RS_173486	24	2H	2.3	0.556408	1	0		0.0123197
Leaf sheath hairiness	SCRI_RS_175550	1	2H	2.3	0.240101	1	0		-0.112981
Leaf sheath hairiness	BOPA1_3692_940	1	2H	3.4	0.52136	1	0		0.0620772
Leaf sheath hairiness	SCRI_RS_10642	24	2H	3.8	0.798849	1	0		-0.00538023
Leaf sheath hairiness	SCRI_RS_173554	3	2H	3.85	0.582962	1	0		-0.0366397
Leaf sheath hairiness	SCRI_RS_156845	8	2H	4	0.586131	1	0		-0.0186283
Leaf sheath hairiness	SCRI_RS_167823	6	2H	4	0.497925	1	0		-0.0281844
Leaf sheath hairiness	SCRI_RS_174552	1	2H	4	0.093578	1	0		-0.141184
Leaf sheath hairiness	SCRI_RS_184899	5	2H	4	0.458852	1	0		0.0360818
Leaf sheath hairiness	BOPA2_12_10718	4	2H	4.2	0.871137	1	0		0.00901118
Leaf sheath hairiness	BOPA2_12_30132	25	2H	4.2	0.880996	1	0		-0.00311969
Leaf sheath hairiness	SCRI_RS_122	25	2H	4.2	0.899195	1	0		-0.00263155
Leaf sheath hairiness	SCRI_RS_128813	25	2H	4.2	0.95962	1	0		0.00104027
Leaf sheath hairiness	SCRI_RS_146936	10	2H	4.2	0.416881	1	0		0.0289952
Leaf sheath hairiness	SCRI_RS_146997	20	2H	4.2	0.829582	1	0		0.00485
Leaf sheath hairiness	SCRI_RS_148734	17	2H	4.2	0.635021	1	0		-0.0115338
Leaf sheath hairiness	SCRI_RS_182210	20	2H	4.2	0.854614	1	0		0.0041283
Leaf sheath hairiness	SCRI_RS_238263	6	2H	4.2	0.666934	1	0		-0.0194046
Leaf sheath hairiness	BOPA2_12_21415	4	2H	4.5	0.582716	1	0		0.0260528
Leaf sheath hairiness	SCRI_RS_184395	19	2H	4.5	0.477999	1	0		0.0168968
Leaf sheath hairiness	SCRI_RS_192440	19	2H	5.4	0.283153	1	0		0.0249746
Leaf sheath hairiness	SCRI_RS_168604	15	2H	5.5	0.181013	1	0		-0.0332189
Leaf sheath hairiness	BOPA2_12_11030	1	2H	5.95	0.912232	1	0		-0.00871528
Leaf sheath hairiness	SCRI_RS_133377	23	2H	6.3	0.662559	1	0		-0.00941108
Leaf sheath hairiness	SCRI_RS_13476	6	2H	6.3	0.871018	1	0		-0.00592851
Leaf sheath hairiness	SCRI_RS_190048	19	2H	6.3	0.893184	1	0		0.00307395
Leaf sheath hairiness	SCRI_RS_169758	21	2H	6.4	0.555033	1	0		0.013199
Leaf sheath hairiness	SCRI_RS_187012	20	2H	6.4	0.346933	1	0		0.0211838
Leaf sheath hairiness	SCRI_RS_157314	8	2H	6.45	0.957757	1	0		-0.00177904
Leaf sheath hairiness	SCRI_RS_182947	6	2H	6.45	0.891413	1	0		-0.00586038
Leaf sheath hairiness	SCRI_RS_192463	21	2H	6.5	0.555033	1	0		0.013199
Leaf sheath hairiness	SCRI_RS_88391	1	2H	6.6	0.690876	1	0		-0.0418017
Leaf sheath hairiness	SCRI_RS_177330	2	2H	7.1	0.52745	1	0		-0.0431279
Leaf sheath hairiness	BOPA1_8930_370	15	2H	7.2	0.614756	1	0		0.0127321
Leaf sheath hairiness	BOPA2_12_30781	1	2H	7.4	0.00315436	1	0		0.290654
Leaf sheath hairiness	SCRI_RS_213799	6	2H	7.4	0.403225	1	0		0.0327968
Leaf sheath hairiness	BOPA2_12_10592	25	2H	7.8	0.87256	1	0		0.00337598
Leaf sheath hairiness	BOPA2_12_30424	22	2H	7.8	0.78401	1	0		0.00595809
Leaf sheath hairiness	SCRI_RS_164876	18	2H	7.8	0.385208	1	0		-0.0204439
Leaf sheath hairiness	SCRI_RS_167465	3	2H	7.8	0.40115	1	0		0.0566908
Leaf sheath hairiness	SCRI_RS_175603	24	2H	7.8	0.954439	1	0		-0.00122688
Leaf sheath hairiness	SCRI_RS_103515	6	2H	7.85	0.22727	1	0		-0.0436295
Leaf sheath hairiness	BOPA1_3453_1974	21	2H	7.9	0.972641	1	0		-0.000771041
Leaf sheath hairiness	SCRI_RS_141753	24	2H	7.9	0.766119	1	0		0.0063566
Leaf sheath hairiness	SCRI_RS_194134	1	2H	7.9	0.885971	1	0		0.0123855
Leaf sheath hairiness	SCRI_RS_135391	24	2H	8.3	0.695879	1	0		0.00836378
Leaf sheath hairiness	SCRI_RS_150792	2	2H	8.3	0.511145	1	0		0.0521833
Leaf sheath hairiness	SCRI_RS_159503	25	2H	8.3	0.772988	1	0		0.00610196
Leaf sheath hairiness	SCRI_RS_162694	2	2H	8.3	0.736874	1	0		-0.0217429
Leaf sheath hairiness	SCRI_RS_224641	15	2H	8.3	0.6489	1	0		-0.0126382
Leaf sheath hairiness	SCRI_RS_193452	2	2H	8.35	0.471624	1	0		-0.0580397
Leaf sheath hairiness	BOPA2_12_10430	2	2H	8.6	0.770471	1	0		0.022291
Leaf sheath hairiness	BOPA2_12_31497	20	2H	8.6	0.93979	1	0		-0.00180439
Leaf sheath hairiness	SCRI_RS_141771	14	2H	8.6	0.865826	1	0		-0.00443451
Leaf sheath hairiness	SCRI_RS_192552	21	2H	8.6	0.673379	1	0		0.00971656
Leaf sheath hairiness	BOPA2_12_10502	1	2H	8.9	0.841076	1	0		0.0208325
Leaf sheath hairiness	SCRI_RS_173604	5	2H	8.9	0.330953	1	0		0.0419589
Leaf sheath hairiness	SCRI_RS_231057	23	2H	8.9	0.967476	1	0		0.000902721
Leaf sheath hairiness	SCRI_RS_204158	23	2H	9.2	0.788115	1	0		0.00597822
Leaf sheath hairiness	SCRI_RS_605	9	2H	9.2	0.415385	1	0		0.0293335
Leaf sheath hairiness	BOPA2_12_30155	5	2H	9.6	0.750208	1	0		0.0166993
Leaf sheath hairiness	SCRI_RS_157480	2	2H	9.6	0.000468968	1	0		0.243996
Leaf sheath hairiness	SCRI_RS_136287	6	2H	10.4	0.594506	1	0		0.0215112
Leaf sheath hairiness	SCRI_RS_159158	6	2H	10.4	0.621034	1	0		0.0200598
Leaf sheath hairiness	SCRI_RS_209516	20	2H	10.4	0.852736	1	0		-0.0041943
Leaf sheath hairiness	SCRI_RS_144545	6	2H	10.5	0.35873	1	0		0.0347845
Leaf sheath hairiness	SCRI_RS_160747	3	2H	11.4	0.0338782	1	0		-0.128915
Leaf sheath hairiness	BOPA2_12_30631	10	2H	11.6	0.649761	1	0		0.0141389
Leaf sheath hairiness	SCRI_RS_188511	24	2H	11.6	0.787953	1	0		-0.00594847
Leaf sheath hairiness	BOPA1_12224_363	1	2H	12.1	0.121284	1	0		0.186271
Leaf sheath hairiness	SCRI_RS_141564	24	2H	12.1	0.749323	1	0		-0.00693611
Leaf sheath hairiness	SCRI_RS_158433	5	2H	12.1	0.444184	1	0		-0.0301969
Leaf sheath hairiness	SCRI_RS_231806	16	2H	12.1	0.320514	1	0		-0.0265989
Leaf sheath hairiness	SCRI_RS_152744	15	2H	12.3	0.232946	1	0		-0.0316314
Leaf sheath hairiness	BOPA1_4277_1901	1	2H	12.4	0.0663192	1	0		0.223306
Leaf sheath hairiness	SCRI_RS_226348	5	2H	12.5	0.103066	1	0		-0.070656
Leaf sheath hairiness	SCRI_RS_155957	23	2H	12.7	0.636807	1	0		-0.0101038
Leaf sheath hairiness	SCRI_RS_202814	1	2H	13.75	0.0395796	1	0		-0.263654
Leaf sheath hairiness	BOPA1_791_1113	24	2H	14.4	0.412859	1	0		-0.017866
Leaf sheath hairiness	SCRI_RS_153226	20	2H	14.4	0.787776	1	0		0.00644507
Leaf sheath hairiness	SCRI_RS_154683	22	2H	14.4	0.305981	1	0		-0.0231388
Leaf sheath hairiness	SCRI_RS_179003	9	2H	14.4	0.503192	1	0		0.0223031
Leaf sheath hairiness	BOPA2_12_31284	23	2H	15.4	0.727551	1	0		-0.00776607
Leaf sheath hairiness	SCRI_RS_149462	12	2H	15.4	0.350069	1	0		0.0280787
Leaf sheath hairiness	SCRI_RS_160179	1	2H	15.4	0.983085	1	0		0.00270567
Leaf sheath hairiness	SCRI_RS_168461	19	2H	15.4	0.766124	1	0		-0.0077178
Leaf sheath hairiness	SCRI_RS_171185	9	2H	15.4	0.470553	1	0		0.0224449
Leaf sheath hairiness	SCRI_RS_173947	11	2H	15.4	0.780143	1	0		0.00941264
Leaf sheath hairiness	SCRI_RS_185319	21	2H	15.4	0.798568	1	0		-0.00568491
Leaf sheath hairiness	SCRI_RS_188987	2	2H	15.4	2.18188e-07	0.00123778	2.90736	P(Stepbon)<0.05	0.335259	0.0371334
Leaf sheath hairiness	SCRI_RS_198643	23	2H	15.4	0.911693	1	0		-0.00240042
Leaf sheath hairiness	SCRI_RS_66401	7	2H	15.4	0.789361	1	0		-0.0102361
Leaf sheath hairiness	SCRI_RS_205712	1	2H	16.5	0.225527	1	0		0.127881
Leaf sheath hairiness	SCRI_RS_159228	17	2H	16.8	0.488343	1	0		-0.0172142
Leaf sheath hairiness	SCRI_RS_150590	6	2H	17.6	0.420789	1	0		0.0316456
Leaf sheath hairiness	SCRI_RS_196192	2	2H	17.6	0.73975	1	0		0.0247971
Leaf sheath hairiness	SCRI_RS_153672	3	2H	18.1	0.927368	1	0		-0.00527354
Leaf sheath hairiness	BOPA2_12_30870	5	2H	18.9	0.595859	1	0		0.0235727
Leaf sheath hairiness	SCRI_RS_145190	13	2H	18.9	0.466774	1	0		-0.0198078
Leaf sheath hairiness	SCRI_RS_153798	3	2H	18.9	0.974019	1	0		-0.00170669
Leaf sheath hairiness	SCRI_RS_192386	10	2H	18.9	0.814932	1	0		0.00804057
Leaf sheath hairiness	SCRI_RS_210172	2	2H	18.9	0.445564	1	0		0.050741
Leaf sheath hairiness	SCRI_RS_233272	18	2H	18.9	0.27607	1	0		-0.0261279
Leaf sheath hairiness	BOPA1_1865_396	13	2H	19.1	0.471134	1	0		0.0214221
Leaf sheath hairiness	SCRI_RS_195810	14	2H	19.9	0.920532	1	0		0.00267718
Leaf sheath hairiness	SCRI_RS_131218	21	2H	22.2	0.695657	1	0		0.00862534
Leaf sheath hairiness	SCRI_RS_188893	21	2H	22.2	0.752382	1	0		0.0069608
Leaf sheath hairiness	BK_12	24	2H	23	0.624131	1	0		-0.0104645
Leaf sheath hairiness	BK_13	16	2H	23	0.259022	1	0		-0.027766
Leaf sheath hairiness	BK_14	24	2H	23	0.623809	1	0		-0.0104733
Leaf sheath hairiness	BK_15	24	2H	23	0.845374	1	0		-0.00429829
Leaf sheath hairiness	BK_16	24	2H	23	0.66815	1	0		-0.00915392
Leaf sheath hairiness	BOPA2_12_30871	24	2H	23	0.559272	1	0		-0.0124892
Leaf sheath hairiness	BOPA2_12_30872	24	2H	23	0.594135	1	0		-0.0113748
Leaf sheath hairiness	SCRI_RS_143250	20	2H	23	0.221491	1	0		-0.0291378
Leaf sheath hairiness	SCRI_RS_170337	25	2H	23	0.379091	1	0		-0.0183452
Leaf sheath hairiness	BOPA2_12_10880	10	2H	23.1	0.944711	1	0		-0.00203792
Leaf sheath hairiness	BOPA1_2029_1143	16	2H	23.2	0.837961	1	0		0.00527383
Leaf sheath hairiness	BOPA1_2646_1277	24	2H	23.2	0.371539	1	0		-0.0189345
Leaf sheath hairiness	BOPA1_5880_2547	1	2H	23.2	0.939325	1	0		-0.00825173
Leaf sheath hairiness	SCRI_RS_120529	23	2H	23.2	0.473057	1	0		-0.0156127
Leaf sheath hairiness	SCRI_RS_183655	24	2H	23.2	0.418569	1	0		-0.0171223
Leaf sheath hairiness	SCRI_RS_186387	24	2H	23.2	0.316806	1	0		-0.0214292
Leaf sheath hairiness	SCRI_RS_192783	14	2H	23.2	0.182073	1	0		-0.0350358
Leaf sheath hairiness	SCRI_RS_239882	24	2H	23.2	0.393807	1	0		-0.0180757
Leaf sheath hairiness	SCRI_RS_12516	13	2H	23.8	0.220689	1	0		-0.0366959
Leaf sheath hairiness	SCRI_RS_153693	24	2H	24.5	0.158156	1	0		-0.0306376
Leaf sheath hairiness	SCRI_RS_155612	19	2H	24.8	0.17335	1	0		-0.0321602
Leaf sheath hairiness	SCRI_RS_182270	1	2H	24.9	0.939325	1	0		-0.00825173
Leaf sheath hairiness	SCRI_RS_115905	24	2H	25.3	0.251761	1	0		-0.0242277
Leaf sheath hairiness	SCRI_RS_115892	1	2H	25.4	0.939325	1	0		-0.00825173
Leaf sheath hairiness	BOPA1_7747_1056	15	2H	26.2	0.635487	1	0		-0.0127126
Leaf sheath hairiness	BOPA1_7766_492	3	2H	26.2	0.805062	1	0		0.0172919
Leaf sheath hairiness	SCRI_RS_7026	8	2H	26.2	0.329692	1	0		-0.0354865
Leaf sheath hairiness	BOPA1_7032_201	19	2H	26.8	0.234034	1	0		-0.0271111
Leaf sheath hairiness	BOPA2_12_20593	7	2H	26.8	0.440034	1	0		0.0274195
Leaf sheath hairiness	SCRI_RS_147371	22	2H	26.8	0.125598	1	0		-0.0336516
Leaf sheath hairiness	SCRI_RS_140819	2	2H	27.7	0.835104	1	0		-0.014246
Leaf sheath hairiness	BOPA1_7144_973	1	2H	28.7	0.695629	1	0		0.0467286
Leaf sheath hairiness	BOPA1_5050_1101	24	2H	29.4	0.687563	1	0		-0.00855361
Leaf sheath hairiness	BOPA1_5652_419	24	2H	29.4	0.68302	1	0		-0.00897619
Leaf sheath hairiness	BOPA1_864_594	24	2H	29.4	0.586379	1	0		-0.0117332
Leaf sheath hairiness	BOPA2_12_20368	17	2H	29.4	0.817815	1	0		0.00595459
Leaf sheath hairiness	SCRI_RS_10302	14	2H	29.4	0.101246	1	0		-0.0475312
Leaf sheath hairiness	SCRI_RS_110647	23	2H	29.4	0.677123	1	0		0.00911071
Leaf sheath hairiness	SCRI_RS_182371	25	2H	29.4	0.597306	1	0		-0.0112141
Leaf sheath hairiness	SCRI_RS_192657	11	2H	29.4	0.602717	1	0		-0.0151092
Leaf sheath hairiness	SCRI_RS_207162	21	2H	29.4	0.349653	1	0		-0.0209643
Leaf sheath hairiness	BOPA1_816_265	22	2H	33.5	0.551791	1	0		-0.0130332
Leaf sheath hairiness	BOPA2_12_11452	1	2H	33.7	0.536166	1	0		0.0700288
Leaf sheath hairiness	BOPA2_12_30748	22	2H	33.9	0.467319	1	0		-0.0159912
Leaf sheath hairiness	BOPA2_12_31222	4	2H	33.9	0.852331	1	0		0.00927033
Leaf sheath hairiness	SCRI_RS_120182	19	2H	33.9	0.218506	1	0		-0.0284444
Leaf sheath hairiness	SCRI_RS_134823	20	2H	33.9	0.512121	1	0		0.0150942
Leaf sheath hairiness	SCRI_RS_5552	22	2H	33.9	0.61487	1	0		-0.0110001
Leaf sheath hairiness	SCRI_RS_174935	7	2H	37.8	0.20846	1	0		-0.0488829
Leaf sheath hairiness	BOPA1_1447_464	21	2H	38.1	0.935158	1	0		0.00182726
Leaf sheath hairiness	BOPA1_3709_716	2	2H	38.8	0.954895	1	0		0.00443286
Leaf sheath hairiness	SCRI_RS_206586	19	2H	38.8	0.468189	1	0		-0.0165527
Leaf sheath hairiness	BOPA2_12_10847	2	2H	39.1	0.679059	1	0		-0.0303778
Leaf sheath hairiness	BOPA1_1862_765	19	2H	39.4	0.812386	1	0		0.00562858
Leaf sheath hairiness	BOPA1_ABC03253_1_2_279	23	2H	39.4	0.584352	1	0		-0.0114557
Leaf sheath hairiness	SCRI_RS_123295	22	2H	39.4	0.742839	1	0		0.00717883
Leaf sheath hairiness	SCRI_RS_167605	24	2H	39.4	0.362324	1	0		-0.0190995
Leaf sheath hairiness	SCRI_RS_182408	20	2H	39.4	0.453163	1	0		-0.0171626
Leaf sheath hairiness	SCRI_RS_197357	24	2H	39.4	0.364036	1	0		-0.0190322
Leaf sheath hairiness	SCRI_RS_207244	20	2H	39.4	0.31439	1	0		-0.022383
Leaf sheath hairiness	SCRI_RS_215080	24	2H	39.4	0.425367	1	0		-0.016663
Leaf sheath hairiness	SCRI_RS_78277	2	2H	39.4	0.941172	1	0		0.00557864
Leaf sheath hairiness	SCRI_RS_89851	22	2H	39.4	0.420483	1	0		-0.0171479
Leaf sheath hairiness	BOPA1_2964_382	9	2H	39.7	0.625006	1	0		0.0153347
Leaf sheath hairiness	BOPA2_12_30420	16	2H	39.7	0.94509	1	0		0.00170792
Leaf sheath hairiness	BOPA2_12_30657	4	2H	39.7	0.462251	1	0		0.0369084
Leaf sheath hairiness	SCRI_RS_81287	23	2H	39.7	0.922091	1	0		-0.00207005
Leaf sheath hairiness	BOPA1_6338_682	7	2H	40.1	0.753511	1	0		0.0109149
Leaf sheath hairiness	BOPA1_7623_818	1	2H	40.1	0.971937	1	0		-0.00298769
Leaf sheath hairiness	SCRI_RS_212932	24	2H	40.2	0.943337	1	0		0.00147987
Leaf sheath hairiness	BOPA1_4410_284	25	2H	40.4	0.970263	1	0		0.000758445
Leaf sheath hairiness	BOPA1_6846_1161	3	2H	40.4	0.905469	1	0		-0.00659067
Leaf sheath hairiness	BOPA2_12_20326	7	2H	40.8	0.454687	1	0		-0.0288614
Leaf sheath hairiness	BOPA2_12_30432	25	2H	40.8	0.846123	1	0		-0.00392787
Leaf sheath hairiness	SCRI_RS_125793	5	2H	40.8	0.259458	1	0		0.0455081
Leaf sheath hairiness	SCRI_RS_135619	16	2H	40.8	0.867915	1	0		-0.00414783
Leaf sheath hairiness	SCRI_RS_174444	1	2H	40.8	0.82064	1	0		0.0251526
Leaf sheath hairiness	SCRI_RS_177405	25	2H	40.8	0.858276	1	0		-0.00368344
Leaf sheath hairiness	SCRI_RS_186954	3	2H	40.8	0.574026	1	0		0.03102
Leaf sheath hairiness	SCRI_RS_215094	4	2H	40.8	0.967096	1	0		-0.0020247
Leaf sheath hairiness	SCRI_RS_154981	16	2H	41.2	0.466628	1	0		0.0195263
Leaf sheath hairiness	BOPA1_2651_1774	19	2H	41.9	0.702636	1	0		-0.00841753
Leaf sheath hairiness	SCRI_RS_141655	18	2H	41.9	0.992076	1	0		-0.000233696
Leaf sheath hairiness	BOPA2_12_10715	15	2H	43.7	0.711557	1	0		0.00913089
Leaf sheath hairiness	BOPA2_12_30029	3	2H	43.7	0.265464	1	0		0.0565821
Leaf sheath hairiness	BOPA2_12_30379	5	2H	43.7	0.973562	1	0		-0.00127265
Leaf sheath hairiness	SCRI_RS_229103	25	2H	43.7	0.667415	1	0		0.00865639
Leaf sheath hairiness	SCRI_RS_171029	4	2H	43.8	0.683709	1	0		-0.018817
Leaf sheath hairiness	SCRI_RS_206245	4	2H	43.8	0.641961	1	0		0.0202285
Leaf sheath hairiness	BOPA2_12_30491	7	2H	44.4	0.713851	1	0		-0.0132741
Leaf sheath hairiness	SCRI_RS_194318	25	2H	44.4	0.472981	1	0		0.0150764
Leaf sheath hairiness	BOPA1_4788_672	22	2H	46.4	0.502404	1	0		0.013739
Leaf sheath hairiness	BOPA2_12_10219	14	2H	46.4	0.63821	1	0		0.0121125
Leaf sheath hairiness	BOPA2_12_10486	2	2H	46.4	0.862344	1	0		-0.0107629
Leaf sheath hairiness	BOPA2_12_11340	5	2H	46.4	0.713565	1	0		0.0161578
Leaf sheath hairiness	BOPA2_12_20281	6	2H	46.4	0.912323	1	0		0.00451686
Leaf sheath hairiness	SCRI_RS_152206	24	2H	46.4	0.536141	1	0		0.0125315
Leaf sheath hairiness	SCRI_RS_201800	12	2H	48.4	0.566265	1	0		-0.016101
Leaf sheath hairiness	SCRI_RS_237094	11	2H	48.6	0.155968	1	0		0.0409086
Leaf sheath hairiness	BOPA2_12_31127	1	2H	48.95	0.405942	1	0		0.0651642
Leaf sheath hairiness	SCRI_RS_239231	1	2H	49.2	0.475304	1	0		-0.0679988
Leaf sheath hairiness	BOPA1_ConsensusGBS0524_2	18	2H	49.4	0.289854	1	0		0.0242278
Leaf sheath hairiness	BOPA2_12_30703	25	2H	49.4	0.989331	1	0		0.000268741
Leaf sheath hairiness	SCRI_RS_221843	13	2H	49.4	0.791907	1	0		0.00672973
Leaf sheath hairiness	SCRI_RS_8366	23	2H	49.4	0.690682	1	0		0.00849706
Leaf sheath hairiness	SCRI_RS_126877	3	2H	50.5	0.545401	1	0		0.0308023
Leaf sheath hairiness	SCRI_RS_158928	7	2H	50.5	0.768577	1	0		0.0105517
Leaf sheath hairiness	SCRI_RS_173531	2	2H	50.5	0.498988	1	0		0.0407155
Leaf sheath hairiness	SCRI_RS_212484	17	2H	50.5	0.700975	1	0		-0.00889885
Leaf sheath hairiness	BOPA1_2128_874	5	2H	50.9	0.537024	1	0		-0.0248431
Leaf sheath hairiness	BOPA1_2417_924	25	2H	50.9	0.565478	1	0		0.0111516
Leaf sheath hairiness	BOPA1_3598_489	11	2H	50.9	0.902328	1	0		0.00347232
Leaf sheath hairiness	BOPA1_5823_1073	16	2H	50.9	0.236312	1	0		0.0268744
Leaf sheath hairiness	BOPA2_12_10156	4	2H	50.9	0.300188	1	0		0.041288
Leaf sheath hairiness	BOPA2_12_11428	4	2H	50.9	0.300382	1	0		0.041255
Leaf sheath hairiness	SCRI_RS_151576	24	2H	50.9	0.540278	1	0		0.0120941
Leaf sheath hairiness	SCRI_RS_158649	13	2H	50.9	0.0455251	1	0		0.0527486
Leaf sheath hairiness	BOPA2_12_30691	24	2H	51.5	0.788269	1	0		0.0053374
Leaf sheath hairiness	BOPA1_4065_397	16	2H	51.8	0.41194	1	0		0.0187863
Leaf sheath hairiness	BOPA2_12_20688	13	2H	51.9	0.159872	1	0		0.0350821
Leaf sheath hairiness	SCRI_RS_182050	21	2H	51.9	0.752568	1	0		0.00656714
Leaf sheath hairiness	BOPA1_6384_866	25	2H	52.2	0.958278	1	0		0.00101374
Leaf sheath hairiness	SCRI_RS_224846	25	2H	52.2	0.994629	1	0		0.000130628
Leaf sheath hairiness	BOPA2_12_11131	3	2H	52.35	0.26857	1	0		0.0501121
Leaf sheath hairiness	SCRI_RS_147210	25	2H	52.5	0.925457	1	0		0.00180646
Leaf sheath hairiness	SCRI_RS_167564	7	2H	52.5	0.992533	1	0		0.000302228
Leaf sheath hairiness	BOPA1_3122_909	1	2H	52.55	0.916371	1	0		0.00846238
Leaf sheath hairiness	BOPA1_ABC12560_1_1_421	1	2H	52.55	0.916371	1	0		0.00846238
Leaf sheath hairiness	BOPA1_4331_1475	20	2H	52.8	0.970455	1	0		-0.000786274
Leaf sheath hairiness	SCRI_RS_122681	23	2H	52.8	0.919982	1	0		-0.00200151
Leaf sheath hairiness	SCRI_RS_151535	25	2H	52.8	0.862117	1	0		0.00334769
Leaf sheath hairiness	BOPA1_5379_595	1	2H	52.85	0.929434	1	0		0.0069033
Leaf sheath hairiness	SCRI_RS_175065	25	2H	52.9	0.66192	1	0		0.0086408
Leaf sheath hairiness	SCRI_RS_238424	1	2H	52.9	0.916371	1	0		0.00846238
Leaf sheath hairiness	BOPA1_5113_624	25	2H	53.2	0.675527	1	0		0.00837431
Leaf sheath hairiness	BOPA2_12_30259	13	2H	53.2	0.518568	1	0		0.016509
Leaf sheath hairiness	BOPA1_2580_1456	19	2H	53.3	0.918567	1	0		0.00218159
Leaf sheath hairiness	BOPA1_9060_471	25	2H	53.3	0.971763	1	0		0.000682544
Leaf sheath hairiness	BOPA1_ABC20402_1_3_298	10	2H	53.3	0.646399	1	0		-0.0135306
Leaf sheath hairiness	BOPA2_12_31474	15	2H	53.3	0.276315	1	0		0.0262142
Leaf sheath hairiness	SCRI_RS_154617	25	2H	53.3	0.912386	1	0		0.00212149
Leaf sheath hairiness	SCRI_RS_199897	25	2H	53.3	0.871097	1	0		0.00319416
Leaf sheath hairiness	SCRI_RS_199898	25	2H	53.3	0.846208	1	0		-0.00386711
Leaf sheath hairiness	BOPA1_1698_619	13	2H	53.7	0.473231	1	0		0.019268
Leaf sheath hairiness	BOPA1_2601_171	23	2H	53.7	0.957854	1	0		-0.00106707
Leaf sheath hairiness	BOPA1_887_736	1	2H	53.7	0.580694	1	0		-0.0439167
Leaf sheath hairiness	BOPA2_12_10927	4	2H	53.7	0.330117	1	0		-0.043688
Leaf sheath hairiness	SCRI_RS_125325	12	2H	53.7	0.552085	1	0		0.015682
Leaf sheath hairiness	SCRI_RS_12752	1	2H	53.7	0.58256	1	0		-0.0455344
Leaf sheath hairiness	SCRI_RS_155546	25	2H	53.7	0.942096	1	0		-0.00140729
Leaf sheath hairiness	SCRI_RS_194216	5	2H	53.7	0.0637486	1	0		-0.0790327
Leaf sheath hairiness	SCRI_RS_195938	22	2H	53.7	0.944114	1	0		0.00142548
Leaf sheath hairiness	SCRI_RS_206492	1	2H	53.7	0.613664	1	0		-0.0409939
Leaf sheath hairiness	SCRI_RS_6099	19	2H	53.7	0.998322	1	0		-4.77042e-05
Leaf sheath hairiness	SCRI_RS_169913	1	2H	53.75	0.699677	1	0		-0.0300978
Leaf sheath hairiness	SCRI_RS_10398	9	2H	53.8	0.157683	1	0		0.0414136
Leaf sheath hairiness	BOPA2_12_10558	2	2H	53.95	0.46793	1	0		-0.0580357
Leaf sheath hairiness	BOPA1_946_2500	25	2H	54.2	0.945626	1	0		-0.00132752
Leaf sheath hairiness	SCRI_RS_144592	25	2H	54.2	0.95036	1	0		0.0012263
Leaf sheath hairiness	SCRI_RS_106444	25	2H	55.4	0.944759	1	0		-0.00137023
Leaf sheath hairiness	BOPA1_3212_2979	1	2H	55.5	0.918309	1	0		0.00834641
Leaf sheath hairiness	BOPA1_411_495	22	2H	55.5	0.85041	1	0		-0.00387838
Leaf sheath hairiness	BOPA1_5254_1845	14	2H	55.5	0.99337	1	0		0.000200078
Leaf sheath hairiness	BOPA1_5759_478	23	2H	55.5	0.563996	1	0		0.0116923
Leaf sheath hairiness	BOPA1_ABC01644_1_3_379	25	2H	55.5	0.765222	1	0		0.00587124
Leaf sheath hairiness	BOPA2_12_10330	7	2H	55.5	0.91251	1	0		-0.00349586
Leaf sheath hairiness	BOPA2_12_10485	1	2H	55.5	0.918309	1	0		0.00834641
Leaf sheath hairiness	BOPA2_12_20181	4	2H	55.5	0.702397	1	0		-0.0174359
Leaf sheath hairiness	SCRI_RS_132200	1	2H	55.5	0.825226	1	0		0.018304
Leaf sheath hairiness	SCRI_RS_136233	24	2H	55.5	0.967558	1	0		-0.000816361
Leaf sheath hairiness	SCRI_RS_141874	25	2H	55.5	0.862012	1	0		0.00340583
Leaf sheath hairiness	SCRI_RS_144891	16	2H	55.5	0.897447	1	0		-0.00306877
Leaf sheath hairiness	SCRI_RS_151430	25	2H	55.5	0.91399	1	0		-0.00212549
Leaf sheath hairiness	SCRI_RS_151459	19	2H	55.5	0.907754	1	0		0.00248259
Leaf sheath hairiness	SCRI_RS_164343	25	2H	55.5	0.916191	1	0		0.00223988
Leaf sheath hairiness	SCRI_RS_180032	10	2H	55.5	0.301794	1	0		0.0298847
Leaf sheath hairiness	SCRI_RS_186840	5	2H	55.5	0.537175	1	0		-0.0250467
Leaf sheath hairiness	SCRI_RS_196323	25	2H	55.5	0.874856	1	0		0.00307689
Leaf sheath hairiness	SCRI_RS_204254	14	2H	55.5	0.886267	1	0		0.00370655
Leaf sheath hairiness	SCRI_RS_219675	18	2H	55.5	0.400148	1	0		0.0193309
Leaf sheath hairiness	SCRI_RS_220718	1	2H	55.5	0.825226	1	0		0.018304
Leaf sheath hairiness	SCRI_RS_231746	6	2H	55.5	0.686609	1	0		0.0162023
Leaf sheath hairiness	SCRI_RS_98229	1	2H	55.5	0.825226	1	0		0.018304
Leaf sheath hairiness	BOPA1_3090_138	19	2H	55.55	0.55244	1	0		0.0137685
Leaf sheath hairiness	BOPA1_3662_381	21	2H	55.55	0.649927	1	0		0.00980913
Leaf sheath hairiness	BOPA2_12_20235	9	2H	55.55	0.898252	1	0		-0.00446077
Leaf sheath hairiness	BOPA2_12_30487	3	2H	55.55	0.777277	1	0		-0.0163791
Leaf sheath hairiness	BOPA2_12_30557	3	2H	55.55	0.777277	1	0		-0.0163791
Leaf sheath hairiness	SCRI_RS_13639	3	2H	55.55	0.462668	1	0		-0.0373196
Leaf sheath hairiness	SCRI_RS_158123	6	2H	55.55	0.338702	1	0		0.0372811
Leaf sheath hairiness	SCRI_RS_41905	2	2H	55.55	0.933712	1	0		-0.00545429
Leaf sheath hairiness	BOPA1_1275_734	22	2H	55.6	0.72476	1	0		0.00725792
Leaf sheath hairiness	BOPA2_12_11163	3	2H	55.6	0.847932	1	0		0.0096852
Leaf sheath hairiness	BOPA2_12_30772	2	2H	55.6	0.214475	1	0		-0.0877675
Leaf sheath hairiness	BOPA1_4630_1036	7	2H	55.7	0.792725	1	0		0.00933417
Leaf sheath hairiness	BOPA1_8889_842	17	2H	55.7	0.514551	1	0		-0.0156226
Leaf sheath hairiness	BOPA1_ABC06091_1_1_187	25	2H	55.7	0.983568	1	0		-0.000404185
Leaf sheath hairiness	BOPA2_12_10948	8	2H	55.7	0.90233	1	0		-0.00416808
Leaf sheath hairiness	BOPA2_12_20917	17	2H	55.7	0.514551	1	0		-0.0156226
Leaf sheath hairiness	BOPA2_12_30251	24	2H	55.7	0.931071	1	0		-0.00173156
Leaf sheath hairiness	BOPA2_12_31288	3	2H	55.7	0.798217	1	0		-0.0131963
Leaf sheath hairiness	BOPA2_12_31408	21	2H	55.7	0.651555	1	0		0.00953724
Leaf sheath hairiness	SCRI_RS_103572	24	2H	55.7	0.937091	1	0		-0.00158899
Leaf sheath hairiness	SCRI_RS_109192	22	2H	55.7	0.759024	1	0		0.00626521
Leaf sheath hairiness	SCRI_RS_122871	25	2H	55.7	0.994121	1	0		-0.000144632
Leaf sheath hairiness	SCRI_RS_131325	25	2H	55.7	0.942118	1	0		-0.00143506
Leaf sheath hairiness	SCRI_RS_135633	17	2H	55.7	0.835287	1	0		0.00494869
Leaf sheath hairiness	SCRI_RS_138888	5	2H	55.7	0.409093	1	0		0.0312028
Leaf sheath hairiness	SCRI_RS_146010	25	2H	55.7	0.866174	1	0		0.00330842
Leaf sheath hairiness	SCRI_RS_153174	19	2H	55.7	0.530428	1	0		-0.0153173
Leaf sheath hairiness	SCRI_RS_162700	20	2H	55.7	0.897865	1	0		-0.00274982
Leaf sheath hairiness	SCRI_RS_167882	24	2H	55.7	0.879449	1	0		0.00308635
Leaf sheath hairiness	SCRI_RS_186443	24	2H	55.7	0.887752	1	0		-0.00283017
Leaf sheath hairiness	SCRI_RS_186664	21	2H	55.7	0.639955	1	0		0.00987608
Leaf sheath hairiness	SCRI_RS_192676	25	2H	55.7	0.836176	1	0		0.00407022
Leaf sheath hairiness	SCRI_RS_222933	17	2H	55.7	0.481575	1	0		-0.0168898
Leaf sheath hairiness	SCRI_RS_238404	21	2H	55.7	0.869455	1	0		0.00342911
Leaf sheath hairiness	BOPA1_1040_279	25	2H	55.9	0.882722	1	0		0.00290753
Leaf sheath hairiness	BOPA1_10719_459	3	2H	55.9	0.494268	1	0		-0.0357763
Leaf sheath hairiness	BOPA1_4233_63	24	2H	55.9	0.813231	1	0		0.00474829
Leaf sheath hairiness	BOPA1_ABC04893_1_1_248	13	2H	55.9	0.798812	1	0		0.00652259
Leaf sheath hairiness	SCRI_RS_13952	2	2H	55.9	0.578987	1	0		0.0641522
Leaf sheath hairiness	SCRI_RS_198865	25	2H	55.9	0.957009	1	0		0.00106507
Leaf sheath hairiness	BOPA2_12_10474	1	2H	56.2	0.825226	1	0		0.018304
Leaf sheath hairiness	BOPA2_12_20424	4	2H	56.2	0.465364	1	0		0.0371085
Leaf sheath hairiness	SCRI_RS_170235	25	2H	56.2	0.754462	1	0		0.00619799
Leaf sheath hairiness	SCRI_RS_194604	1	2H	56.2	0.841937	1	0		0.0159518
Leaf sheath hairiness	SCRI_RS_240011	25	2H	56.2	0.774994	1	0		0.00561295
Leaf sheath hairiness	SCRI_RS_55840	3	2H	56.2	0.910254	1	0		-0.00640511
Leaf sheath hairiness	BOPA1_ABC09016_2_2_348	25	2H	56.35	0.784647	1	0		0.00536543
Leaf sheath hairiness	BOPA1_13926_531	20	2H	56.4	0.563359	1	0		0.0126063
Leaf sheath hairiness	BOPA1_2802_685	1	2H	56.4	0.825226	1	0		0.018304
Leaf sheath hairiness	BOPA1_2998_508	1	2H	56.4	0.486206	1	0		0.062617
Leaf sheath hairiness	BOPA1_ABC14943_1_2_466	21	2H	56.4	0.463304	1	0		0.0160017
Leaf sheath hairiness	BOPA2_12_10099	1	2H	56.4	0.825226	1	0		0.018304
Leaf sheath hairiness	BOPA2_12_20196	9	2H	56.4	0.964063	1	0		0.00146695
Leaf sheath hairiness	BOPA2_12_30042	25	2H	56.4	0.765418	1	0		0.00585974
Leaf sheath hairiness	BOPA2_12_30582	25	2H	56.4	0.856584	1	0		0.00355843
Leaf sheath hairiness	BOPA2_12_31189	13	2H	56.4	0.324132	1	0		0.0270888
Leaf sheath hairiness	SCRI_RS_137018	22	2H	56.4	0.366412	1	0		0.018809
Leaf sheath hairiness	SCRI_RS_160277	10	2H	56.4	0.426	1	0		0.0244306
Leaf sheath hairiness	SCRI_RS_182959	25	2H	56.4	0.751925	1	0		0.00621688
Leaf sheath hairiness	SCRI_RS_185513	25	2H	56.4	0.85115	1	0		0.00369414
Leaf sheath hairiness	SCRI_RS_206358	1	2H	56.4	0.924476	1	0		0.00757653
Leaf sheath hairiness	SCRI_RS_219740	24	2H	56.4	0.763528	1	0		0.00596911
Leaf sheath hairiness	SCRI_RS_235694	25	2H	56.4	0.789043	1	0		0.00526095
Leaf sheath hairiness	SCRI_RS_236995	18	2H	56.4	0.57027	1	0		0.013194
Leaf sheath hairiness	SCRI_RS_87934	18	2H	56.4	0.341768	1	0		0.0218715
Leaf sheath hairiness	BOPA1_7959_829	25	2H	56.45	0.736531	1	0		0.00680193
Leaf sheath hairiness	BOPA2_12_10883	5	2H	56.45	0.672312	1	0		0.0190956
Leaf sheath hairiness	BOPA2_12_11369	5	2H	56.45	0.672312	1	0		0.0190956
Leaf sheath hairiness	BOPA2_12_30206	16	2H	56.45	0.994227	1	0		-0.00022577
Leaf sheath hairiness	BOPA1_1062_478	1	2H	56.5	0.841937	1	0		0.0159518
Leaf sheath hairiness	BOPA1_1826_229	22	2H	56.5	0.971656	1	0		-0.000723371
Leaf sheath hairiness	BOPA1_2528_2111	25	2H	56.5	0.775039	1	0		0.00561212
Leaf sheath hairiness	BOPA1_3813_1629	25	2H	56.5	0.85337	1	0		0.0038592
Leaf sheath hairiness	BOPA1_4049_233	16	2H	56.5	0.939694	1	0		-0.00180681
Leaf sheath hairiness	BOPA1_ABC07566_2_1_82	25	2H	56.5	0.776104	1	0		0.00558544
Leaf sheath hairiness	BOPA2_12_11288	12	2H	56.5	0.886766	1	0		-0.00404834
Leaf sheath hairiness	BOPA2_12_20878	20	2H	56.5	0.708537	1	0		0.00821355
Leaf sheath hairiness	BOPA2_12_21337	20	2H	56.5	0.743675	1	0		0.00719473
Leaf sheath hairiness	BOPA2_12_30068	12	2H	56.5	0.892747	1	0		-0.00383409
Leaf sheath hairiness	BOPA2_12_30561	25	2H	56.5	0.784026	1	0		0.00538212
Leaf sheath hairiness	BOPA2_12_31175	25	2H	56.5	0.772163	1	0		0.00569362
Leaf sheath hairiness	BOPA2_12_31218	20	2H	56.5	0.708537	1	0		0.00821355
Leaf sheath hairiness	SCRI_RS_117951	9	2H	56.5	0.778388	1	0		0.00915884
Leaf sheath hairiness	SCRI_RS_12448	2	2H	56.5	0.980809	1	0		-0.00133402
Leaf sheath hairiness	SCRI_RS_130072	4	2H	56.5	0.548698	1	0		0.0240742
Leaf sheath hairiness	SCRI_RS_135468	25	2H	56.5	0.834513	1	0		0.00410536
Leaf sheath hairiness	SCRI_RS_155067	22	2H	56.5	0.582065	1	0		-0.0115367
Leaf sheath hairiness	SCRI_RS_157207	16	2H	56.5	0.939694	1	0		-0.00180681
Leaf sheath hairiness	SCRI_RS_174318	12	2H	56.5	0.689685	1	0		0.0110753
Leaf sheath hairiness	SCRI_RS_175300	21	2H	56.5	0.734148	1	0		0.00729856
Leaf sheath hairiness	SCRI_RS_194640	24	2H	56.5	0.830534	1	0		0.00429591
Leaf sheath hairiness	SCRI_RS_197997	2	2H	56.5	0.843414	1	0		0.0117344
Leaf sheath hairiness	SCRI_RS_230984	1	2H	56.5	0.841937	1	0		0.0159518
Leaf sheath hairiness	SCRI_RS_232669	25	2H	56.5	0.772163	1	0		0.00569362
Leaf sheath hairiness	SCRI_RS_30973	5	2H	56.5	0.308592	1	0		-0.0440727
Leaf sheath hairiness	BOPA1_ABC17685_1_4_365	3	2H	56.8	0.948527	1	0		0.00324726
Leaf sheath hairiness	BOPA1_2634_2228	14	2H	57	0.584056	1	0		0.0136347
Leaf sheath hairiness	BOPA1_2719_672	24	2H	57	0.96116	1	0		0.00099431
Leaf sheath hairiness	BOPA1_4659_1261	12	2H	57	0.784133	1	0		0.00704098
Leaf sheath hairiness	BOPA1_5160_268	18	2H	57	0.588592	1	0		0.0121664
Leaf sheath hairiness	SCRI_RS_100054	25	2H	57	0.793048	1	0		0.00516263
Leaf sheath hairiness	SCRI_RS_116920	10	2H	57	0.247354	1	0		0.0350977
Leaf sheath hairiness	SCRI_RS_127347	12	2H	57	0.787146	1	0		0.00692083
Leaf sheath hairiness	SCRI_RS_132839	8	2H	57	0.550831	1	0		0.018732
Leaf sheath hairiness	SCRI_RS_134925	24	2H	57	0.935034	1	0		0.00163218
Leaf sheath hairiness	SCRI_RS_138697	6	2H	57	0.756758	1	0		0.0115021
Leaf sheath hairiness	SCRI_RS_177375	21	2H	57	0.784156	1	0		0.00567931
Leaf sheath hairiness	SCRI_RS_191136	8	2H	57	0.550831	1	0		0.018732
Leaf sheath hairiness	SCRI_RS_233449	13	2H	57	0.555016	1	0		0.0149795
Leaf sheath hairiness	SCRI_RS_4969	25	2H	57	0.912731	1	0		0.00214982
Leaf sheath hairiness	SCRI_RS_83731	8	2H	57	0.550831	1	0		0.018732
Leaf sheath hairiness	BOPA1_3355_605	10	2H	57.1	0.815447	1	0		-0.00660605
Leaf sheath hairiness	BOPA1_5233_1070	23	2H	57.1	0.892188	1	0		0.00271998
Leaf sheath hairiness	BOPA1_ABC08774_1_1_752	25	2H	57.1	0.951669	1	0		0.00118487
Leaf sheath hairiness	BOPA2_12_20861	22	2H	57.1	0.77091	1	0		0.00603611
Leaf sheath hairiness	SCRI_RS_237688	25	2H	57.1	0.940039	1	0		-0.00147041
Leaf sheath hairiness	BOPA1_5046_619	13	2H	57.2	0.407368	1	0		-0.0207032
Leaf sheath hairiness	SCRI_RS_136740	8	2H	57.2	0.550831	1	0		0.018732
Leaf sheath hairiness	SCRI_RS_1502	12	2H	57.2	0.77353	1	0		0.00738222
Leaf sheath hairiness	SCRI_RS_162917	8	2H	57.2	0.581017	1	0		0.0179769
Leaf sheath hairiness	SCRI_RS_222769	25	2H	57.2	0.92121	1	0		0.00194274
Leaf sheath hairiness	BOPA2_12_20335	1	2H	57.35	0.761592	1	0		-0.0228474
Leaf sheath hairiness	BOPA1_1917_848	18	2H	57.4	0.198863	1	0		0.0296445
Leaf sheath hairiness	BOPA2_12_30265	25	2H	57.4	0.978768	1	0		0.000523643
Leaf sheath hairiness	SCRI_RS_167594	25	2H	57.4	0.801886	1	0		0.00492394
Leaf sheath hairiness	SCRI_RS_186769	12	2H	57.4	0.543991	1	0		0.0150927
Leaf sheath hairiness	SCRI_RS_196026	25	2H	57.4	0.879847	1	0		0.00298571
Leaf sheath hairiness	SCRI_RS_208320	18	2H	57.4	0.33074	1	0		0.0212011
Leaf sheath hairiness	SCRI_RS_235063	25	2H	57.4	0.913378	1	0		0.00213393
Leaf sheath hairiness	BOPA1_9191_263	11	2H	57.7	0.361094	1	0		0.0241299
Leaf sheath hairiness	SCRI_RS_231725	14	2H	57.7	0.410671	1	0		0.0198287
Leaf sheath hairiness	BOPA1_2895_1064	12	2H	57.9	0.718575	1	0		0.0103288
Leaf sheath hairiness	SCRI_RS_133246	16	2H	58	0.971064	1	0		0.000868736
Leaf sheath hairiness	SCRI_RS_168400	14	2H	58.1	0.367968	1	0		0.0230397
Leaf sheath hairiness	SCRI_RS_185710	25	2H	58.1	0.84638	1	0		0.00380649
Leaf sheath hairiness	SCRI_RS_125516	12	2H	58.6	0.473202	1	0		0.0190284
Leaf sheath hairiness	BOPA1_2517_487	13	2H	58.8	0.401169	1	0		0.020533
Leaf sheath hairiness	BOPA1_3214_945	15	2H	58.8	0.242395	1	0		0.0284072
Leaf sheath hairiness	BOPA1_4717_386	24	2H	58.8	0.799134	1	0		0.0050587
Leaf sheath hairiness	BOPA1_7489_442	25	2H	58.8	0.660532	1	0		0.00865835
Leaf sheath hairiness	BOPA1_ConsensusGBS0008_1	24	2H	58.8	0.91234	1	0		0.00220801
Leaf sheath hairiness	BOPA2_12_11316	12	2H	58.8	0.0952334	1	0		0.0444881
Leaf sheath hairiness	BOPA1_1940_567	2	2H	58.9	0.449711	1	0		-0.0712904
Leaf sheath hairiness	BOPA1_217_677	2	2H	58.9	0.551311	1	0		-0.0557083
Leaf sheath hairiness	BOPA1_2910_1085	6	2H	59.1	0.591502	1	0		0.0217
Leaf sheath hairiness	BOPA1_4280_295	15	2H	59.1	0.656272	1	0		0.0109421
Leaf sheath hairiness	BOPA2_12_30275	10	2H	59.1	0.727195	1	0		-0.0109109
Leaf sheath hairiness	SCRI_RS_12492	14	2H	59.1	0.837197	1	0		-0.00544645
Leaf sheath hairiness	SCRI_RS_140618	1	2H	59.1	0.714761	1	0		0.0299284
Leaf sheath hairiness	SCRI_RS_165669	6	2H	59.1	0.752628	1	0		-0.0130537
Leaf sheath hairiness	SCRI_RS_171045	9	2H	59.1	0.877638	1	0		0.00442178
Leaf sheath hairiness	SCRI_RS_184218	6	2H	59.1	0.749505	1	0		-0.0131093
Leaf sheath hairiness	SCRI_RS_188255	4	2H	59.1	0.749662	1	0		-0.0170468
Leaf sheath hairiness	SCRI_RS_141789	2	2H	59.3	0.786728	1	0		-0.0202017
Leaf sheath hairiness	SCRI_RS_153880	1	2H	59.3	0.101991	1	0		-0.17213
Leaf sheath hairiness	BOPA1_ABC03181_1_1_164	25	2H	59.5	0.431937	1	0		0.0155193
Leaf sheath hairiness	BOPA2_12_11121	3	2H	59.5	0.910066	1	0		-0.00585544
Leaf sheath hairiness	BOPA2_12_30724	10	2H	59.5	0.969698	1	0		0.00117971
Leaf sheath hairiness	SCRI_RS_137710	19	2H	59.5	0.439699	1	0		0.0168936
Leaf sheath hairiness	SCRI_RS_144776	25	2H	59.5	0.465356	1	0		0.0144211
Leaf sheath hairiness	SCRI_RS_154657	25	2H	59.5	0.571286	1	0		0.0114283
Leaf sheath hairiness	SCRI_RS_171203	25	2H	59.5	0.555636	1	0		0.0116536
Leaf sheath hairiness	SCRI_RS_172109	10	2H	59.5	0.988308	1	0		0.000454937
Leaf sheath hairiness	SCRI_RS_200879	6	2H	59.5	0.449431	1	0		0.0298494
Leaf sheath hairiness	SCRI_RS_213826	25	2H	59.5	0.74663	1	0		0.00648332
Leaf sheath hairiness	BOPA2_12_11278	4	2H	59.7	0.177595	1	0		0.0657955
Leaf sheath hairiness	SCRI_RS_165574	24	2H	59.9	0.485865	1	0		0.0139669
Leaf sheath hairiness	BOPA1_6911_866	25	2H	60.7	0.960883	1	0		0.000974744
Leaf sheath hairiness	SCRI_RS_107754	6	2H	60.7	0.772034	1	0		0.0111272
Leaf sheath hairiness	SCRI_RS_143213	16	2H	60.7	0.342524	1	0		-0.0231377
Leaf sheath hairiness	BOPA1_4136_869	24	2H	60.8	0.925116	1	0		0.00194291
Leaf sheath hairiness	BOPA1_6510_1430	20	2H	60.8	0.565657	1	0		0.0130781
Leaf sheath hairiness	SCRI_RS_34413	6	2H	60.8	0.612079	1	0		0.0203293
Leaf sheath hairiness	SCRI_RS_4802	25	2H	60.8	0.950379	1	0		0.00125292
Leaf sheath hairiness	BOPA2_12_10545	1	2H	62	0.0462167	1	0		0.230976
Leaf sheath hairiness	BOPA1_6804_1197	3	2H	62.5	0.55651	1	0		0.0417765
Leaf sheath hairiness	BOPA2_12_11096	13	2H	62.5	0.85465	1	0		-0.00519257
Leaf sheath hairiness	SCRI_RS_156063	3	2H	62.5	0.932491	1	0		-0.00493249
Leaf sheath hairiness	SCRI_RS_162413	22	2H	62.5	0.968044	1	0		-0.000888139
Leaf sheath hairiness	SCRI_RS_202786	3	2H	62.5	0.824037	1	0		-0.0156234
Leaf sheath hairiness	BOPA1_10489_586	7	2H	62.7	0.626468	1	0		0.0162278
Leaf sheath hairiness	BOPA1_2284_1738	24	2H	62.7	0.777718	1	0		0.00576342
Leaf sheath hairiness	BOPA1_4434_804	21	2H	62.7	0.707209	1	0		0.00805811
Leaf sheath hairiness	BOPA1_5339_487	25	2H	62.7	0.842852	1	0		0.00393675
Leaf sheath hairiness	BOPA1_7729_565	25	2H	62.7	0.85684	1	0		0.00361305
Leaf sheath hairiness	SCRI_RS_145381	12	2H	62.7	0.958466	1	0		0.00136879
Leaf sheath hairiness	SCRI_RS_146785	17	2H	62.7	0.772608	1	0		0.0067209
Leaf sheath hairiness	SCRI_RS_153531	25	2H	62.7	0.986764	1	0		-0.000328499
Leaf sheath hairiness	SCRI_RS_155808	8	2H	62.7	0.600527	1	0		0.0176158
Leaf sheath hairiness	SCRI_RS_167713	22	2H	62.7	0.839279	1	0		0.004315
Leaf sheath hairiness	SCRI_RS_173525	14	2H	62.7	0.63942	1	0		-0.0111973
Leaf sheath hairiness	SCRI_RS_201814	5	2H	62.7	0.889509	1	0		-0.00548727
Leaf sheath hairiness	SCRI_RS_212940	8	2H	62.7	0.593427	1	0		0.0168957
Leaf sheath hairiness	SCRI_RS_100476	21	2H	64.4	0.900162	1	0		0.00273631
Leaf sheath hairiness	SCRI_RS_147810	3	2H	64.4	0.63998	1	0		0.0230632
Leaf sheath hairiness	SCRI_RS_163975	21	2H	64.4	0.628136	1	0		0.0103403
Leaf sheath hairiness	SCRI_RS_173757	22	2H	64.4	0.661964	1	0		0.00944153
Leaf sheath hairiness	SCRI_RS_179253	6	2H	64.4	0.915347	1	0		-0.00413187
Leaf sheath hairiness	SCRI_RS_59851	24	2H	64.4	0.496856	1	0		0.0138876
Leaf sheath hairiness	BOPA2_12_31021	10	2H	64.6	0.441159	1	0		0.0233102
Leaf sheath hairiness	SCRI_RS_144583	25	2H	64.6	0.801819	1	0		0.00498116
Leaf sheath hairiness	SCRI_RS_198848	25	2H	64.6	0.707726	1	0		0.00744615
Leaf sheath hairiness	SCRI_RS_209969	25	2H	64.6	0.771431	1	0		0.0057725
Leaf sheath hairiness	SCRI_RS_236716	25	2H	64.6	0.798996	1	0		0.00511689
Leaf sheath hairiness	BOPA2_12_30205	4	2H	64.75	0.780398	1	0		-0.0134636
Leaf sheath hairiness	BOPA1_7187_382	20	2H	64.9	0.733611	1	0		0.00737168
Leaf sheath hairiness	BOPA1_7660_476	24	2H	64.9	0.652475	1	0		0.0091329
Leaf sheath hairiness	BOPA2_12_10719	25	2H	64.9	0.692993	1	0		0.00784371
Leaf sheath hairiness	BOPA2_12_31020	1	2H	64.9	0.836618	1	0		-0.0210077
Leaf sheath hairiness	BOPA2_12_31383	24	2H	64.9	0.541339	1	0		0.0123061
Leaf sheath hairiness	SCRI_RS_110043	20	2H	64.9	0.515602	1	0		0.0139644
Leaf sheath hairiness	SCRI_RS_180983	1	2H	65.3	0.674162	1	0		0.0397773
Leaf sheath hairiness	BOPA2_12_10717	1	2H	65.4	0.836618	1	0		-0.0210077
Leaf sheath hairiness	BOPA1_4037_916	13	2H	66.3	0.810226	1	0		0.00620258
Leaf sheath hairiness	BOPA1_334_1164	1	2H	66.4	0.502057	1	0		0.0552508
Leaf sheath hairiness	SCRI_RS_6727	3	2H	66.9	0.302883	1	0		-0.0530744
Leaf sheath hairiness	SCRI_RS_16024	4	2H	67.3	0.283793	1	0		-0.049816
Leaf sheath hairiness	SCRI_RS_16995	9	2H	67.4	0.566583	1	0		0.0182119
Leaf sheath hairiness	BOPA1_5499_1430	18	2H	67.5	0.55501	1	0		0.0130935
Leaf sheath hairiness	BOPA1_6280_1098	23	2H	67.9	0.537758	1	0		0.0127949
Leaf sheath hairiness	SCRI_RS_156871	17	2H	67.9	0.341397	1	0		0.023526
Leaf sheath hairiness	SCRI_RS_206677	25	2H	67.9	0.681953	1	0		0.00890275
Leaf sheath hairiness	SCRI_RS_207224	11	2H	67.9	0.668646	1	0		0.0121847
Leaf sheath hairiness	SCRI_RS_221992	21	2H	67.9	0.513541	1	0		0.0138635
Leaf sheath hairiness	SCRI_RS_73	23	2H	67.9	0.5209	1	0		0.0132497
Leaf sheath hairiness	SCRI_RS_9469	23	2H	68.1	0.520677	1	0		0.0132468
Leaf sheath hairiness	BOPA1_6852_506	11	2H	68.5	0.587109	1	0		0.0162355
Leaf sheath hairiness	BOPA1_2809_271	7	2H	68.6	0.769944	1	0		0.00965484
Leaf sheath hairiness	BOPA1_5573_1170	2	2H	68.6	0.353348	1	0		0.0627303
Leaf sheath hairiness	BOPA2_12_30674	1	2H	68.6	0.673917	1	0		0.0380012
Leaf sheath hairiness	BOPA2_12_31394	22	2H	68.6	0.538409	1	0		0.0124426
Leaf sheath hairiness	SCRI_RS_150	24	2H	68.6	0.60602	1	0		0.0102892
Leaf sheath hairiness	BOPA1_4377_571	16	2H	69.3	0.862824	1	0		0.00426708
Leaf sheath hairiness	BOPA1_8065_1203	18	2H	69.3	0.924135	1	0		-0.00240099
Leaf sheath hairiness	SCRI_RS_159024	1	2H	69.3	0.927432	1	0		-0.00822374
Leaf sheath hairiness	BOPA1_1946_698	6	2H	70.8	0.535795	1	0		0.0223411
Leaf sheath hairiness	BOPA1_6023_567	21	2H	70.8	0.909413	1	0		0.00235454
Leaf sheath hairiness	BOPA2_12_11449	2	2H	70.8	0.165119	1	0		-0.0804579
Leaf sheath hairiness	BOPA2_12_20985	12	2H	70.8	0.738925	1	0		-0.0085509
Leaf sheath hairiness	BOPA2_12_30696	4	2H	70.8	0.255165	1	0		-0.051495
Leaf sheath hairiness	SCRI_RS_182079	11	2H	70.8	0.837927	1	0		0.00655479
Leaf sheath hairiness	SCRI_RS_219568	12	2H	71	0.395968	1	0		-0.0225494
Leaf sheath hairiness	SCRI_RS_220533	23	2H	71	0.962443	1	0		-0.000947257
Leaf sheath hairiness	SCRI_RS_50957	6	2H	71	0.667033	1	0		0.0167998
Leaf sheath hairiness	SCRI_RS_17898	23	2H	73.5	0.601313	1	0		0.0105867
Leaf sheath hairiness	BOPA2_12_31293	24	2H	73.7	0.671806	1	0		0.00854861
Leaf sheath hairiness	SCRI_RS_2273	1	2H	73.85	0.821042	1	0		-0.0158877
Leaf sheath hairiness	SCRI_RS_235874	21	2H	74.1	0.462264	1	0		0.0151984
Leaf sheath hairiness	SCRI_RS_133539	23	2H	74.2	0.304293	1	0		0.0207942
Leaf sheath hairiness	BOPA2_12_10859	5	2H	74.4	0.826403	1	0		-0.00882194
Leaf sheath hairiness	BOPA2_12_11274	8	2H	74.4	0.681036	1	0		0.0119999
Leaf sheath hairiness	SCRI_RS_156323	25	2H	74.4	0.459672	1	0		0.0146965
Leaf sheath hairiness	SCRI_RS_158285	5	2H	74.4	0.843125	1	0		0.00795296
Leaf sheath hairiness	BOPA1_7549_782	25	2H	75.2	0.412507	1	0		0.0162764
Leaf sheath hairiness	SCRI_RS_129857	15	2H	75.2	0.527474	1	0		0.015602
Leaf sheath hairiness	SCRI_RS_221795	5	2H	75.2	0.691923	1	0		-0.0158854
Leaf sheath hairiness	SCRI_RS_222844	25	2H	75.2	0.335205	1	0		0.0199801
Leaf sheath hairiness	SCRI_RS_239742	25	2H	75.2	0.413674	1	0		0.0162313
Leaf sheath hairiness	SCRI_RS_166540	10	2H	76.1	0.587808	1	0		-0.0157387
Leaf sheath hairiness	SCRI_RS_200291	20	2H	76.1	0.538105	1	0		0.0133228
Leaf sheath hairiness	SCRI_RS_2961	1	2H	76.1	0.0586829	1	0		-0.22953
Leaf sheath hairiness	SCRI_RS_154398	25	2H	76.2	0.437362	1	0		0.0155911
Leaf sheath hairiness	SCRI_RS_157347	1	2H	76.2	0.0586829	1	0		-0.22953
Leaf sheath hairiness	SCRI_RS_134812	8	2H	76.6	0.9039	1	0		0.00407775
Leaf sheath hairiness	BOPA1_6117_1507	25	2H	76.8	0.538262	1	0		0.012246
Leaf sheath hairiness	BOPA1_ABC09163_1_3_313	25	2H	76.8	0.470845	1	0		0.0142109
Leaf sheath hairiness	SCRI_RS_235860	2	2H	76.9	0.841775	1	0		-0.0218687
Leaf sheath hairiness	SCRI_RS_4930	2	2H	77.3	0.0648642	1	0		-0.183657
Leaf sheath hairiness	SCRI_RS_171032	10	2H	79.4	0.8726	1	0		0.00499105
Leaf sheath hairiness	BOPA1_2322_462	5	2H	79.9	0.175299	1	0		0.0522365
Leaf sheath hairiness	BOPA1_2371_950	23	2H	79.9	0.333575	1	0		0.0195071
Leaf sheath hairiness	SCRI_RS_91810	25	2H	79.9	0.452496	1	0		0.0150164
Leaf sheath hairiness	BOPA2_12_30897	25	2H	80	0.55626	1	0		0.0117259
Leaf sheath hairiness	SCRI_RS_196853	25	2H	80	0.418593	1	0		0.0161613
Leaf sheath hairiness	SCRI_RS_88704	25	2H	80	0.403268	1	0		0.0166813
Leaf sheath hairiness	SCRI_RS_154203	3	2H	80.1	0.668886	1	0		0.022491
Leaf sheath hairiness	SCRI_RS_137263	24	2H	80.2	0.457183	1	0		0.0152279
Leaf sheath hairiness	BOPA1_4629_162	1	2H	80.4	0.12693	1	0		0.329926
Leaf sheath hairiness	BOPA1_ABC04861_2_1_334	1	2H	80.4	0.12693	1	0		0.329926
Leaf sheath hairiness	BOPA2_12_30901	1	2H	80.4	0.12693	1	0		0.329926
Leaf sheath hairiness	SCRI_RS_171038	25	2H	80.6	0.270072	1	0		0.0219772
Leaf sheath hairiness	BOPA1_ConsensusGBS0705_1	22	2H	80.9	0.572642	1	0		0.0112359
Leaf sheath hairiness	BOPA2_12_31205	25	2H	80.9	0.398226	1	0		0.0167386
Leaf sheath hairiness	SCRI_RS_13565	1	2H	80.9	0.859859	1	0		0.0133471
Leaf sheath hairiness	SCRI_RS_192398	24	2H	80.9	0.607751	1	0		0.010134
Leaf sheath hairiness	SCRI_RS_221886	8	2H	80.9	0.96113	1	0		-0.00151121
Leaf sheath hairiness	SCRI_RS_3376	12	2H	80.9	0.79586	1	0		-0.00719758
Leaf sheath hairiness	SCRI_RS_180028	25	2H	81.2	0.568222	1	0		0.0112638
Leaf sheath hairiness	SCRI_RS_165463	14	2H	81.35	0.362725	1	0		0.0236649
Leaf sheath hairiness	BOPA1_3469_1152	23	2H	81.5	0.80662	1	0		0.005033
Leaf sheath hairiness	SCRI_RS_10670	5	2H	81.5	0.473943	1	0		-0.027773
Leaf sheath hairiness	SCRI_RS_128449	5	2H	81.5	0.473943	1	0		-0.027773
Leaf sheath hairiness	SCRI_RS_156090	25	2H	81.5	0.505974	1	0		0.0131223
Leaf sheath hairiness	SCRI_RS_159462	19	2H	81.5	0.432359	1	0		0.0178281
Leaf sheath hairiness	SCRI_RS_160616	25	2H	81.5	0.516546	1	0		0.0127985
Leaf sheath hairiness	SCRI_RS_160833	23	2H	81.5	0.447101	1	0		0.0157584
Leaf sheath hairiness	SCRI_RS_172648	3	2H	81.5	0	.	.		.	.
Leaf sheath hairiness	SCRI_RS_185505	19	2H	81.5	0.510486	1	0		0.0154673
Leaf sheath hairiness	SCRI_RS_198603	25	2H	81.5	0.626648	1	0		0.00966297
Leaf sheath hairiness	SCRI_RS_211281	12	2H	81.5	0.409295	1	0		0.0245988
Leaf sheath hairiness	SCRI_RS_235221	9	2H	81.5	0.762186	1	0		0.0101069
Leaf sheath hairiness	BOPA2_12_31424	4	2H	81.8	0.590827	1	0		0.0398082
Leaf sheath hairiness	SCRI_RS_179213	3	2H	81.8	0	.	.		.	.
Leaf sheath hairiness	SCRI_RS_188339	7	2H	81.8	0.43323	1	0		0.0327879
Leaf sheath hairiness	SCRI_RS_208760	24	2H	81.8	0.434843	1	0		0.015754
Leaf sheath hairiness	BOPA2_12_10936	3	2H	82.1	1.90454e-05	0.107797	0.967393		0.302666
Leaf sheath hairiness	BOPA1_8632_1809	6	2H	82.5	0.810105	1	0		-0.0101981
Leaf sheath hairiness	BOPA2_12_10689	10	2H	82.5	0.729064	1	0		0.00962943
Leaf sheath hairiness	BOPA2_12_10969	2	2H	82.5	0.61826	1	0		-0.0570218
Leaf sheath hairiness	BOPA2_12_20793	20	2H	82.5	0.471584	1	0		0.0145661
Leaf sheath hairiness	SCRI_RS_119261	24	2H	82.5	0.606837	1	0		0.0103247
Leaf sheath hairiness	SCRI_RS_155456	25	2H	82.5	0.497599	1	0		0.0133783
Leaf sheath hairiness	SCRI_RS_157236	8	2H	82.5	0.983486	1	0		-0.000706687
Leaf sheath hairiness	SCRI_RS_162798	14	2H	82.5	0.764394	1	0		0.0073904
Leaf sheath hairiness	SCRI_RS_174800	4	2H	82.5	0.871848	1	0		-0.00896497
Leaf sheath hairiness	SCRI_RS_176114	25	2H	82.5	0.558776	1	0		0.0116173
Leaf sheath hairiness	SCRI_RS_182039	24	2H	82.5	0.548044	1	0		0.0120473
Leaf sheath hairiness	SCRI_RS_183984	3	2H	82.5	0	.	.		.	.
Leaf sheath hairiness	SCRI_RS_211894	24	2H	82.5	0.720429	1	0		0.0069953
Leaf sheath hairiness	SCRI_RS_237481	25	2H	82.5	0.497599	1	0		0.0133783
Leaf sheath hairiness	SCRI_RS_138463	13	2H	82.6	0.468197	1	0		0.0198743
Leaf sheath hairiness	BOPA1_6752_1013	3	2H	82.65	0.899365	1	0		-0.00655989
Leaf sheath hairiness	BOPA1_6024_1095	24	2H	82.8	0.498029	1	0		0.0136959
Leaf sheath hairiness	BOPA1_ABC02258_1_6_382	19	2H	82.8	0.247561	1	0		0.0247833
Leaf sheath hairiness	SCRI_RS_219074	24	2H	82.8	0.241819	1	0		0.0244487
Leaf sheath hairiness	SCRI_RS_116694	25	2H	86	0.552153	1	0		0.0117418
Leaf sheath hairiness	BOPA1_2020_539	11	2H	86.6	0.569516	1	0		-0.01633
Leaf sheath hairiness	SCRI_RS_157140	23	2H	86.6	0.919146	1	0		0.0020911
Leaf sheath hairiness	SCRI_RS_237763	24	2H	86.6	0.745483	1	0		0.00654508
Leaf sheath hairiness	SCRI_RS_2911	13	2H	86.6	0.815931	1	0		0.00606477
Leaf sheath hairiness	SCRI_RS_165795	13	2H	86.8	0.594053	1	0		-0.0140838
Leaf sheath hairiness	BOPA1_11591_265	24	2H	88.5	0.424612	1	0		0.0159896
Leaf sheath hairiness	BOPA2_12_11285	4	2H	88.5	0.903437	1	0		-0.00506142
Leaf sheath hairiness	SCRI_RS_115690	5	2H	88.5	0.765124	1	0		-0.0111849
Leaf sheath hairiness	SCRI_RS_129223	24	2H	88.5	0.864289	1	0		0.00342562
Leaf sheath hairiness	SCRI_RS_135112	12	2H	88.5	0.38907	1	0		-0.0245532
Leaf sheath hairiness	SCRI_RS_144778	24	2H	88.5	0.770224	1	0		0.00584879
Leaf sheath hairiness	SCRI_RS_155722	3	2H	88.5	0.56723	1	0		-0.0500152
Leaf sheath hairiness	SCRI_RS_165509	2	2H	88.5	0.323551	1	0		-0.0912579
Leaf sheath hairiness	SCRI_RS_222876	24	2H	88.5	0.584009	1	0		0.0113857
Leaf sheath hairiness	SCRI_RS_142621	1	2H	89.15	0.217162	1	0		-0.0830744
Leaf sheath hairiness	SCRI_RS_160618	1	2H	89.15	0.217162	1	0		-0.0830744
Leaf sheath hairiness	BOPA2_12_10649	3	2H	89.5	0.411852	1	0		0.043266
Leaf sheath hairiness	BOPA1_1635_691	22	2H	89.8	0.815638	1	0		0.00489065
Leaf sheath hairiness	BOPA2_12_30216	4	2H	89.8	0.126307	1	0		0.0926728
Leaf sheath hairiness	SCRI_RS_195164	1	2H	90.2	0.34998	1	0		0.0775054
Leaf sheath hairiness	BOPA1_6951_875	1	2H	90.7	1.41676e-07	0.000804013	3.09474	P(Stepbon)<0.05	-0.697022	0.0136607
Leaf sheath hairiness	BOPA1_ABC12856_1_1_77	23	2H	91	0.249771	1	0		0.0228247
Leaf sheath hairiness	SCRI_RS_140972	19	2H	91	0.34635	1	0		0.0197796
Leaf sheath hairiness	SCRI_RS_172220	18	2H	91.1	0.354504	1	0		0.0204468
Leaf sheath hairiness	BOPA1_11660_365	11	2H	92.2	0.469522	1	0		0.0190732
Leaf sheath hairiness	SCRI_RS_160958	22	2H	92.8	0.276673	1	0		0.0220795
Leaf sheath hairiness	SCRI_RS_170162	9	2H	92.8	0.69104	1	0		0.0116537
Leaf sheath hairiness	SCRI_RS_157097	1	2H	92.95	0.746079	1	0		0.0641258
Leaf sheath hairiness	BOPA1_ABC10472_1_2_247	25	2H	94	0.479685	1	0		0.0137947
Leaf sheath hairiness	SCRI_RS_196862	19	2H	94	0.924931	1	0		0.00195379
Leaf sheath hairiness	BOPA1_ABC14531_1_2_91	6	2H	94.15	0.766619	1	0		-0.0116131
Leaf sheath hairiness	SCRI_RS_135355	1	2H	94.2	0.807087	1	0		-0.0446659
Leaf sheath hairiness	SCRI_RS_152485	1	2H	94.2	0.807087	1	0		-0.0446659
Leaf sheath hairiness	SCRI_RS_157053	1	2H	94.2	0.807087	1	0		-0.0446659
Leaf sheath hairiness	SCRI_RS_4931	1	2H	94.2	0.807087	1	0		-0.0446659
Leaf sheath hairiness	BOPA1_2944_1813	25	2H	94.3	0.430499	1	0		0.0153736
Leaf sheath hairiness	BOPA1_682_767	25	2H	94.3	0.413751	1	0		0.015896
Leaf sheath hairiness	BOPA1_7236_1384	2	2H	94.3	0.666533	1	0		-0.0452896
Leaf sheath hairiness	BOPA2_12_31333	23	2H	94.3	0.224639	1	0		0.0247227
Leaf sheath hairiness	SCRI_RS_162618	18	2H	94.3	0.336995	1	0		0.0217606
Leaf sheath hairiness	SCRI_RS_187700	25	2H	94.3	0.445961	1	0		0.014918
Leaf sheath hairiness	SCRI_RS_209354	15	2H	94.3	0.452825	1	0		-0.0174757
Leaf sheath hairiness	SCRI_RS_194603	2	2H	94.4	0.137149	1	0		-0.10209
Leaf sheath hairiness	SCRI_RS_196270	4	2H	94.4	0.81895	1	0		-0.0105538
Leaf sheath hairiness	BOPA1_3206_670	18	2H	94.5	0.313005	1	0		0.0228987
Leaf sheath hairiness	BOPA2_12_30095	5	2H	94.5	0.831141	1	0		-0.00755227
Leaf sheath hairiness	BOPA2_12_30480	23	2H	94.5	0.312619	1	0		0.0206112
Leaf sheath hairiness	SCRI_RS_159484	23	2H	94.5	0.509897	1	0		0.0129494
Leaf sheath hairiness	SCRI_RS_173374	24	2H	94.5	0.460244	1	0		0.0144159
Leaf sheath hairiness	SCRI_RS_209622	23	2H	94.5	0.441266	1	0		0.0151843
Leaf sheath hairiness	SCRI_RS_239916	10	2H	94.5	0.583084	1	0		-0.0155191
Leaf sheath hairiness	SCRI_RS_154713	4	2H	94.55	0.478197	1	0		-0.0280559
Leaf sheath hairiness	BOPA2_12_10735	1	2H	94.7	0.677306	1	0		0.0432161
Leaf sheath hairiness	SCRI_RS_135248	3	2H	94.7	0.383162	1	0		0.0504519
Leaf sheath hairiness	SCRI_RS_147985	1	2H	94.7	0.677306	1	0		0.0432161
Leaf sheath hairiness	SCRI_RS_150494	22	2H	94.7	0.451617	1	0		0.0151072
Leaf sheath hairiness	SCRI_RS_142188	21	2H	94.8	0.478571	1	0		0.0144372
Leaf sheath hairiness	BOPA1_5347_585	2	2H	94.9	0.177659	1	0		0.0848863
Leaf sheath hairiness	BOPA2_12_30200	6	2H	94.9	0.66572	1	0		0.0136792
Leaf sheath hairiness	SCRI_RS_196842	13	2H	94.9	0.914153	1	0		0.0025555
Leaf sheath hairiness	SCRI_RS_221763	22	2H	94.9	0.482419	1	0		0.0142683
Leaf sheath hairiness	SCRI_RS_153793	13	2H	97.8	0.674547	1	0		-0.0107374
Leaf sheath hairiness	BOPA1_111_499	19	2H	106.4	0.557683	1	0		0.0132207
Leaf sheath hairiness	BOPA1_2277_634	21	2H	106.4	0.506754	1	0		0.0141669
Leaf sheath hairiness	BOPA1_3180_1771	24	2H	106.4	0.60662	1	0		0.0102976
Leaf sheath hairiness	BOPA1_5537_283	25	2H	106.4	0.486342	1	0		0.0139613
Leaf sheath hairiness	BOPA1_871_462	12	2H	106.4	0.411823	1	0		0.0245371
Leaf sheath hairiness	BOPA2_12_31270	2	2H	106.4	0.579307	1	0		-0.0388616
Leaf sheath hairiness	SCRI_RS_147203	24	2H	106.4	0.471734	1	0		0.0144696
Leaf sheath hairiness	SCRI_RS_153420	24	2H	106.4	0.296777	1	0		0.0209875
Leaf sheath hairiness	SCRI_RS_156045	14	2H	106.4	0.929811	1	0		-0.00217127
Leaf sheath hairiness	SCRI_RS_20168	25	2H	106.4	0.452697	1	0		0.0151068
Leaf sheath hairiness	SCRI_RS_206700	5	2H	106.4	0.812878	1	0		0.0102603
Leaf sheath hairiness	SCRI_RS_223885	1	2H	106.4	0.145463	1	0		0.169882
Leaf sheath hairiness	SCRI_RS_229405	8	2H	106.4	0.941059	1	0		0.00252089
Leaf sheath hairiness	SCRI_RS_4952	22	2H	106.4	0.565915	1	0		0.0120494
Leaf sheath hairiness	BOPA1_14832_296	7	2H	106.8	0.207293	1	0		0.0410079
Leaf sheath hairiness	BOPA1_2688_1022	2	2H	106.8	0.465269	1	0		0.0505277
Leaf sheath hairiness	BOPA1_8523_316	9	2H	106.8	0.201042	1	0		0.0429037
Leaf sheath hairiness	BOPA1_ABC17086_1_9_254	2	2H	106.8	0.776016	1	0		0.0141112
Leaf sheath hairiness	BOPA2_12_20989	6	2H	106.8	0.32722	1	0		0.0350621
Leaf sheath hairiness	BOPA2_12_30965	1	2H	106.8	0.190744	1	0		-0.109832
Leaf sheath hairiness	SCRI_RS_114164	3	2H	106.8	0.184957	1	0		0.0960174
Leaf sheath hairiness	SCRI_RS_123654	15	2H	106.8	0.82566	1	0		0.00531942
Leaf sheath hairiness	SCRI_RS_128484	2	2H	106.8	0.222271	1	0		0.096549
Leaf sheath hairiness	SCRI_RS_149618	20	2H	106.8	0.649857	1	0		0.00967874
Leaf sheath hairiness	SCRI_RS_15711	4	2H	106.8	0.402395	1	0		0.0372781
Leaf sheath hairiness	SCRI_RS_184090	8	2H	106.8	0.3148	1	0		0.0369873
Leaf sheath hairiness	SCRI_RS_227965	24	2H	106.8	0.703562	1	0		0.00786069
Leaf sheath hairiness	SCRI_RS_620	2	2H	106.8	0.744033	1	0		-0.0236306
Leaf sheath hairiness	SCRI_RS_15537	23	2H	106.9	0.676115	1	0		0.00873859
Leaf sheath hairiness	SCRI_RS_205499	1	2H	106.9	0.145463	1	0		0.169882
Leaf sheath hairiness	BOPA1_1584_263	10	2H	107.2	0.643272	1	0		0.0135242
Leaf sheath hairiness	BOPA1_5088_59	19	2H	107.2	0.352145	1	0		0.0215304
Leaf sheath hairiness	BOPA1_6996_838	2	2H	107.2	0.0696622	1	0		0.141556
Leaf sheath hairiness	BOPA1_7487_390	16	2H	107.2	0.325367	1	0		0.0242329
Leaf sheath hairiness	BOPA1_868_675	8	2H	107.2	0.722368	1	0		0.0111207
Leaf sheath hairiness	BOPA1_ABC01334_1_1_55	24	2H	107.2	0.385239	1	0		0.0178084
Leaf sheath hairiness	BOPA1_ABC05640_1_1_248	22	2H	107.2	0.445369	1	0		0.0161056
Leaf sheath hairiness	BOPA1_ABC13569_1_1_107	24	2H	107.2	0.616373	1	0		0.0100221
Leaf sheath hairiness	BOPA1_ConsensusGBS0348_2	24	2H	107.2	0.706812	1	0		0.00755004
Leaf sheath hairiness	BOPA2_12_30555	24	2H	107.2	0.617779	1	0		0.00996847
Leaf sheath hairiness	BOPA2_12_31402	14	2H	107.2	0.589252	1	0		0.0141775
Leaf sheath hairiness	SCRI_RS_116575	21	2H	107.2	0.935378	1	0		-0.00174667
Leaf sheath hairiness	SCRI_RS_126890	2	2H	107.2	0.0696622	1	0		0.141556
Leaf sheath hairiness	SCRI_RS_139831	20	2H	107.2	0.308097	1	0		0.0223168
Leaf sheath hairiness	SCRI_RS_143727	22	2H	107.2	0.573282	1	0		0.0114548
Leaf sheath hairiness	SCRI_RS_154703	25	2H	107.2	0.27524	1	0		0.021926
Leaf sheath hairiness	SCRI_RS_160767	12	2H	107.2	0.257295	1	0		0.0324901
Leaf sheath hairiness	SCRI_RS_178149	24	2H	107.2	0.583603	1	0		0.0111306
Leaf sheath hairiness	SCRI_RS_179560	2	2H	107.2	0.0696622	1	0		0.141556
Leaf sheath hairiness	SCRI_RS_185363	2	2H	107.2	0.0696622	1	0		0.141556
Leaf sheath hairiness	SCRI_RS_190073	11	2H	107.2	0.943511	1	0		0.00202241
Leaf sheath hairiness	SCRI_RS_204145	25	2H	107.2	0.602039	1	0		0.0105184
Leaf sheath hairiness	SCRI_RS_222093	4	2H	107.2	0.643408	1	0		0.0203067
Leaf sheath hairiness	SCRI_RS_224624	22	2H	107.2	0.693634	1	0		0.00812278
Leaf sheath hairiness	SCRI_RS_230508	20	2H	107.2	0.818384	1	0		0.00491036
Leaf sheath hairiness	SCRI_RS_238760	24	2H	107.2	0.35324	1	0		0.0189239
Leaf sheath hairiness	SCRI_RS_88466	22	2H	107.2	0.69558	1	0		0.00857131
Leaf sheath hairiness	BOPA1_866_442	4	2H	107.4	0.112253	1	0		0.0779174
Leaf sheath hairiness	SCRI_RS_16799	10	2H	107.4	0.870983	1	0		0.00748264
Leaf sheath hairiness	SCRI_RS_158091	2	2H	107.9	0.418261	1	0		-0.0649028
Leaf sheath hairiness	BOPA1_4833_420	4	2H	109.3	0.766817	1	0		0.0140435
Leaf sheath hairiness	SCRI_RS_238606	16	2H	109.3	0.511674	1	0		0.0155096
Leaf sheath hairiness	BOPA1_3763_595	24	2H	109.4	0.628042	1	0		0.00980652
Leaf sheath hairiness	SCRI_RS_151349	22	2H	109.4	0.406053	1	0		0.0172496
Leaf sheath hairiness	SCRI_RS_171852	5	2H	109.4	0.273932	1	0		0.0439135
Leaf sheath hairiness	BOPA2_12_10739	5	2H	109.6	0.694948	1	0		-0.0162002
Leaf sheath hairiness	SCRI_RS_183974	17	2H	109.6	0.631369	1	0		0.0107458
Leaf sheath hairiness	SCRI_RS_610	23	2H	109.6	0.588283	1	0		0.0110843
Leaf sheath hairiness	SCRI_RS_173131	9	2H	109.7	0.339825	1	0		0.0270702
Leaf sheath hairiness	SCRI_RS_177125	8	2H	109.7	0.341434	1	0		0.0270649
Leaf sheath hairiness	BOPA1_3000_1074	24	2H	109.8	0.396715	1	0		0.0171527
Leaf sheath hairiness	SCRI_RS_160911	1	2H	109.8	0.363916	1	0		-0.0642046
Leaf sheath hairiness	BOPA2_12_20649	7	2H	110.2	0.725089	1	0		0.0104897
Leaf sheath hairiness	SCRI_RS_154176	23	2H	110.2	0.385447	1	0		0.0175427
Leaf sheath hairiness	SCRI_RS_206070	19	2H	110.2	0.284881	1	0		0.0229748
Leaf sheath hairiness	BOPA1_7576_818	23	2H	110.5	0.436866	1	0		0.0161232
Leaf sheath hairiness	SCRI_RS_164608	22	2H	111.1	0.409071	1	0		0.017292
Leaf sheath hairiness	SCRI_RS_12444	23	2H	111.3	0.586426	1	0		0.0112612
Leaf sheath hairiness	SCRI_RS_167694	11	2H	111.3	0.867347	1	0		0.00442377
Leaf sheath hairiness	SCRI_RS_207327	11	2H	111.3	0.900107	1	0		0.0033385
Leaf sheath hairiness	SCRI_RS_132586	23	2H	112	0.489449	1	0		0.0140105
Leaf sheath hairiness	SCRI_RS_149429	23	2H	112	0.556953	1	0		0.0120953
Leaf sheath hairiness	SCRI_RS_151556	23	2H	112.2	0.494989	1	0		0.0138081
Leaf sheath hairiness	BOPA2_12_20295	1	2H	112.3	0.141795	1	0		-0.10964
Leaf sheath hairiness	SCRI_RS_142593	14	2H	112.3	0.333436	1	0		0.0235308
Leaf sheath hairiness	SCRI_RS_205571	23	2H	112.3	0.843516	1	0		-0.00405037
Leaf sheath hairiness	BOPA2_12_30598	21	2H	112.6	0.513874	1	0		0.0138178
Leaf sheath hairiness	BOPA2_12_31264	24	2H	112.6	0.585732	1	0		0.0112502
Leaf sheath hairiness	BOPA1_5541_418	2	2H	113.3	0.347236	1	0		0.0522095
Leaf sheath hairiness	BOPA1_7302_240	8	2H	113.3	0.994243	1	0		-0.000216174
Leaf sheath hairiness	SCRI_RS_155689	24	2H	113.3	0.431919	1	0		0.0159943
Leaf sheath hairiness	SCRI_RS_173490	21	2H	113.3	0.975598	1	0		-0.000636562
Leaf sheath hairiness	BOPA1_8293_202	1	2H	113.4	0.829322	1	0		0.019673
Leaf sheath hairiness	BOPA1_1381_547	22	2H	113.5	0.860522	1	0		0.00375955
Leaf sheath hairiness	BOPA1_3256_1196	17	2H	113.5	0.839236	1	0		-0.00484875
Leaf sheath hairiness	SCRI_RS_155161	13	2H	113.5	0.773524	1	0		0.00743709
Leaf sheath hairiness	SCRI_RS_174214	15	2H	113.5	0.849141	1	0		-0.00494171
Leaf sheath hairiness	SCRI_RS_235261	14	2H	113.5	0.474739	1	0		0.0184822
Leaf sheath hairiness	SCRI_RS_200033	2	2H	113.9	0.737239	1	0		0.0218063
Leaf sheath hairiness	BOPA2_12_30636	18	2H	114	0.960884	1	0		0.00108447
Leaf sheath hairiness	BOPA2_12_30152	2	2H	114.1	0.154358	1	0		0.0925239
Leaf sheath hairiness	SCRI_RS_129178	13	2H	114.1	0.0735919	1	0		0.0473218
Leaf sheath hairiness	SCRI_RS_130279	20	2H	114.1	0.427358	1	0		0.0170283
Leaf sheath hairiness	SCRI_RS_130285	21	2H	114.1	0.422811	1	0		0.0170699
Leaf sheath hairiness	SCRI_RS_159243	7	2H	114.1	0.656584	1	0		-0.0163431
Leaf sheath hairiness	SCRI_RS_205807	7	2H	114.1	0.566219	1	0		-0.0206939
Leaf sheath hairiness	BOPA2_12_31327	4	2H	114.15	0.354358	1	0		0.0434522
Leaf sheath hairiness	SCRI_RS_152659	3	2H	114.15	0.297892	1	0		-0.0580005
Leaf sheath hairiness	SCRI_RS_153811	2	2H	114.15	0.142683	1	0		0.0963543
Leaf sheath hairiness	SCRI_RS_192711	4	2H	114.15	0.980466	1	0		0.00109107
Leaf sheath hairiness	SCRI_RS_227502	7	2H	114.15	0.826874	1	0		0.00697065
Leaf sheath hairiness	BOPA1_13178_89	22	2H	114.2	0.827751	1	0		-0.00462289
Leaf sheath hairiness	BOPA1_ABC16258_1_1_77	17	2H	114.2	0.690532	1	0		0.00909231
Leaf sheath hairiness	BOPA2_12_30097	10	2H	114.2	0.0463222	1	0		0.068141
Leaf sheath hairiness	SCRI_RS_116197	23	2H	114.2	0.736257	1	0		0.00692459
Leaf sheath hairiness	SCRI_RS_151129	22	2H	114.2	0.304094	1	0		0.0217269
Leaf sheath hairiness	SCRI_RS_201870	24	2H	114.2	0.593736	1	0		0.0110766
Leaf sheath hairiness	SCRI_RS_209218	20	2H	114.2	0.941171	1	0		-0.00159222
Leaf sheath hairiness	SCRI_RS_218206	15	2H	114.2	0.127642	1	0		0.0393159
Leaf sheath hairiness	SCRI_RS_224454	24	2H	114.2	0.4867	1	0		0.014317
Leaf sheath hairiness	SCRI_RS_7392	24	2H	114.2	0.469016	1	0		0.0149989
Leaf sheath hairiness	SCRI_RS_168629	3	2H	114.4	0.175372	1	0		0.0750299
Leaf sheath hairiness	SCRI_RS_10930	1	2H	114.5	0.341579	1	0		0.0853549
Leaf sheath hairiness	SCRI_RS_116193	24	2H	114.7	0.500326	1	0		0.0140504
Leaf sheath hairiness	SCRI_RS_179555	8	2H	114.9	0.22405	1	0		-0.0379051
Leaf sheath hairiness	SCRI_RS_154954	4	2H	115.4	0.0603354	1	0		0.107962
Leaf sheath hairiness	BOPA1_4218_1230	1	2H	118	0.428654	1	0		0.0707622
Leaf sheath hairiness	BOPA1_9701_925	3	2H	118	0.0887821	1	0		0.0967574
Leaf sheath hairiness	SCRI_RS_149273	11	2H	118	0.644634	1	0		-0.0135842
Leaf sheath hairiness	SCRI_RS_162820	3	2H	118	0.814285	1	0		-0.0146651
Leaf sheath hairiness	SCRI_RS_211291	16	2H	118	0.808224	1	0		0.00617425
Leaf sheath hairiness	BOPA1_1486_908	1	2H	118.7	0.0334529	1	0		-0.24187
Leaf sheath hairiness	BOPA1_8817_798	24	2H	118.7	0.920981	1	0		0.00207938
Leaf sheath hairiness	BOPA1_9291_1322	19	2H	118.7	0.656215	1	0		-0.0102387
Leaf sheath hairiness	BOPA2_12_20183	23	2H	118.7	0.809389	1	0		0.00509621
Leaf sheath hairiness	BOPA2_12_30041	9	2H	118.7	0.306688	1	0		0.0308476
Leaf sheath hairiness	BOPA2_12_30310	7	2H	118.7	0.475288	1	0		0.0228976
Leaf sheath hairiness	BOPA2_12_31100	19	2H	118.7	0.656215	1	0		-0.0102387
Leaf sheath hairiness	SCRI_RS_116226	7	2H	118.7	0.475288	1	0		0.0228976
Leaf sheath hairiness	SCRI_RS_137825	11	2H	118.7	0.561233	1	0		0.0174969
Leaf sheath hairiness	SCRI_RS_168451	21	2H	118.7	0.82781	1	0		-0.00479272
Leaf sheath hairiness	SCRI_RS_708	19	2H	118.7	0.666122	1	0		0.00963441
Leaf sheath hairiness	BOPA1_2464_1228	25	2H	119.8	0.814182	1	0		-0.00544744
Leaf sheath hairiness	BOPA1_4472_658	4	2H	119.8	0.664805	1	0		0.0261884
Leaf sheath hairiness	BOPA1_6328_736	7	2H	119.8	0.857238	1	0		-0.012895
Leaf sheath hairiness	BOPA2_12_30690	24	2H	119.8	0.687131	1	0		0.00928746
Leaf sheath hairiness	SCRI_RS_139840	21	2H	119.8	0.367387	1	0		0.0217282
Leaf sheath hairiness	SCRI_RS_165373	4	2H	119.8	0.386443	1	0		-0.0665199
Leaf sheath hairiness	SCRI_RS_239674	2	2H	119.8	0.687844	1	0		0.0286328
Leaf sheath hairiness	SCRI_RS_119426	6	2H	120	0.000115029	0.649915	0.187143		-0.143674
Leaf sheath hairiness	SCRI_RS_157504	8	2H	120	0.893349	1	0		0.00766006
Leaf sheath hairiness	SCRI_RS_194202	7	2H	120	0.953176	1	0		0.00485458
Leaf sheath hairiness	SCRI_RS_200949	8	2H	120	0.380099	1	0		-0.0490718
Leaf sheath hairiness	SCRI_RS_208901	25	2H	120	0.82761	1	0		-0.00490164
Leaf sheath hairiness	SCRI_RS_223119	7	2H	120	0.490815	1	0		0.0521168
Leaf sheath hairiness	SCRI_RS_223166	7	2H	120	0.62882	1	0		-0.0167262
Leaf sheath hairiness	SCRI_RS_230672	25	2H	120	0.845416	1	0		0.0043369
Leaf sheath hairiness	SCRI_RS_2552	25	2H	120	0.628146	1	0		0.0108392
Leaf sheath hairiness	SCRI_RS_119513	2	2H	120.3	0.000238577	1	0		-0.22234
Leaf sheath hairiness	SCRI_RS_157929	4	2H	120.7	0.536238	1	0		0.0308161
Leaf sheath hairiness	SCRI_RS_185506	16	2H	120.7	0.838072	1	0		-0.00519538
Leaf sheath hairiness	SCRI_RS_209551	25	2H	120.7	0.630437	1	0		0.0106772
Leaf sheath hairiness	BOPA2_12_30942	5	2H	120.75	0.332507	1	0		0.0390741
Leaf sheath hairiness	BOPA1_6652_209	9	2H	120.8	0.355865	1	0		-0.0348831
Leaf sheath hairiness	SCRI_RS_124541	15	2H	120.8	0.799344	1	0		-0.00864513
Leaf sheath hairiness	SCRI_RS_175783	23	2H	120.8	0.793657	1	0		0.00618993
Leaf sheath hairiness	BOPA1_1250_923	25	2H	121	0.782009	1	0		0.00600427
Leaf sheath hairiness	BOPA1_1613_291	13	2H	121	0.442454	1	0		0.0188018
Leaf sheath hairiness	BOPA2_12_10472	5	2H	121	0.905344	1	0		0.00419456
Leaf sheath hairiness	BOPA2_12_30678	25	2H	121	0.652595	1	0		0.00988706
Leaf sheath hairiness	SCRI_RS_231021	13	2H	121	0.663339	1	0		-0.012371
Leaf sheath hairiness	BOPA1_285_2932	23	2H	123.5	0.959232	1	0		0.00106045
Leaf sheath hairiness	SCRI_RS_142314	24	2H	123.5	0.762829	1	0		-0.0063502
Leaf sheath hairiness	SCRI_RS_144102	3	2H	123.5	0.484471	1	0		-0.0350081
Leaf sheath hairiness	SCRI_RS_198883	24	2H	123.5	0.996072	1	0		0.000102696
Leaf sheath hairiness	SCRI_RS_55841	3	2H	123.5	0.494258	1	0		-0.0401921
Leaf sheath hairiness	SCRI_RS_6458	10	2H	123.7	0.321921	1	0		-0.0317726
Leaf sheath hairiness	SCRI_RS_238605	13	2H	123.9	0.178656	1	0		-0.035868
Leaf sheath hairiness	BOPA1_2822_739	19	2H	124.3	0.791602	1	0		-0.00578258
Leaf sheath hairiness	BOPA2_12_10151	5	2H	124.3	0.881916	1	0		0.00558328
Leaf sheath hairiness	BOPA1_ABC09559_1_2_143	3	2H	124.45	0.919122	1	0		0.00485077
Leaf sheath hairiness	SCRI_RS_159212	16	2H	124.6	0.918222	1	0		0.00231402
Leaf sheath hairiness	SCRI_RS_181112	24	2H	124.6	0.565906	1	0		0.0119552
Leaf sheath hairiness	SCRI_RS_182627	24	2H	124.6	0.703143	1	0		0.0077286
Leaf sheath hairiness	SCRI_RS_202469	19	2H	124.6	0.764643	1	0		-0.00657615
Leaf sheath hairiness	BOPA1_5211_1755	3	2H	124.9	0.558779	1	0		0.0354209
Leaf sheath hairiness	BOPA2_12_10579	1	2H	125.2	0.193544	1	0		0.140631
Leaf sheath hairiness	SCRI_RS_124313	1	2H	125.4	0.794334	1	0		0.021477
Leaf sheath hairiness	SCRI_RS_134241	24	2H	125.4	0.631914	1	0		0.00973306
Leaf sheath hairiness	SCRI_RS_147230	2	2H	125.4	0.360625	1	0		0.0643577
Leaf sheath hairiness	SCRI_RS_155734	1	2H	125.4	0.794334	1	0		0.021477
Leaf sheath hairiness	SCRI_RS_204022	18	2H	125.8	0.997913	1	0		-5.81773e-05
Leaf sheath hairiness	SCRI_RS_118062	13	2H	126.8	0.400117	1	0		-0.0214093
Leaf sheath hairiness	SCRI_RS_11645	23	2H	127.1	0.822205	1	0		0.00463328
Leaf sheath hairiness	SCRI_RS_124301	5	2H	127.1	0.762168	1	0		-0.0120752
Leaf sheath hairiness	SCRI_RS_221784	10	2H	127.1	0.466672	1	0		0.0201628
Leaf sheath hairiness	SCRI_RS_121952	5	2H	127.2	0.359219	1	0		0.0387435
Leaf sheath hairiness	SCRI_RS_136379	20	2H	127.2	0.645162	1	0		0.00963089
Leaf sheath hairiness	BOPA1_678_310	3	2H	127.3	0.518919	1	0		0.0366949
Leaf sheath hairiness	SCRI_RS_136969	4	2H	127.3	0.359708	1	0		0.0402517
Leaf sheath hairiness	SCRI_RS_193100	23	2H	127.3	0.61207	1	0		0.010248
Leaf sheath hairiness	SCRI_RS_201191	16	2H	127.3	0.741286	1	0		0.00735124
Leaf sheath hairiness	SCRI_RS_215471	13	2H	127.3	0.714103	1	0		0.0086833
Leaf sheath hairiness	SCRI_RS_230088	25	2H	127.3	0.642688	1	0		0.00935495
Leaf sheath hairiness	BOPA1_7826_869	19	2H	129.3	0.671889	1	0		0.00881578
Leaf sheath hairiness	SCRI_RS_133224	12	2H	129.3	0.856562	1	0		0.00446498
Leaf sheath hairiness	SCRI_RS_206266	16	2H	129.3	0.777091	1	0		-0.00668884
Leaf sheath hairiness	BOPA1_3608_2133	5	2H	129.7	0.768477	1	0		0.0108797
Leaf sheath hairiness	SCRI_RS_106163	22	2H	129.7	0.520203	1	0		0.0134009
Leaf sheath hairiness	BOPA1_4241_445	2	2H	129.8	0.861602	1	0		0.0104236
Leaf sheath hairiness	BOPA1_6990_661	22	2H	129.8	0.581598	1	0		0.0112423
Leaf sheath hairiness	BOPA2_12_10915	2	2H	129.8	0.998234	1	0		0.000135085
Leaf sheath hairiness	SCRI_RS_138045	1	2H	129.8	0.992248	1	0		0.000713676
Leaf sheath hairiness	SCRI_RS_194195	6	2H	129.8	0.434319	1	0		0.0284016
Leaf sheath hairiness	SCRI_RS_194198	1	2H	129.8	0.992248	1	0		0.000713676
Leaf sheath hairiness	SCRI_RS_221939	2	2H	129.8	0.909836	1	0		0.00688823
Leaf sheath hairiness	SCRI_RS_148699	4	2H	130.3	0.801065	1	0		-0.0164864
Leaf sheath hairiness	BOPA1_3179_497	1	2H	130.95	0.9581	1	0		0.00383538
Leaf sheath hairiness	BOPA2_12_31209	1	2H	130.95	0.9581	1	0		0.00383538
Leaf sheath hairiness	SCRI_RS_232698	1	2H	130.95	0.993847	1	0		0.000557523
Leaf sheath hairiness	BOPA1_ABC10785_1_1_82	5	2H	131	0.425283	1	0		0.027814
Leaf sheath hairiness	SCRI_RS_158072	3	2H	131	0.309672	1	0		-0.0507797
Leaf sheath hairiness	SCRI_RS_179544	22	2H	131	0.410301	1	0		0.0170847
Leaf sheath hairiness	SCRI_RS_227994	9	2H	131	0.528684	1	0		0.0185702
Leaf sheath hairiness	BOPA2_12_20027	23	2H	132.2	0.750985	1	0		-0.00643864
Leaf sheath hairiness	BOPA2_12_30352	12	2H	132.2	0.135822	1	0		0.036896
Leaf sheath hairiness	BOPA2_12_30914	3	2H	132.2	0.48405	1	0		-0.0368416
Leaf sheath hairiness	SCRI_RS_13322	13	2H	132.2	0.682097	1	0		0.0100345
Leaf sheath hairiness	BOPA2_12_10623	2	2H	132.4	0.350293	1	0		-0.0516212
Leaf sheath hairiness	BOPA1_6157_1233	1	2H	132.5	0.904787	1	0		0.0086833
Leaf sheath hairiness	BOPA1_4240_749	19	2H	132.6	0.909529	1	0		0.00239367
Leaf sheath hairiness	SCRI_RS_161490	22	2H	132.6	0.356195	1	0		0.0192686
Leaf sheath hairiness	SCRI_RS_230951	24	2H	132.6	0.758491	1	0		-0.00610501
Leaf sheath hairiness	SCRI_RS_740	24	2H	132.6	0.549461	1	0		-0.0120191
Leaf sheath hairiness	BOPA1_3840_348	22	2H	133.3	0.97882	1	0		-0.000540033
Leaf sheath hairiness	BOPA1_3910_1648	24	2H	133.3	0.782503	1	0		-0.00547575
Leaf sheath hairiness	BOPA2_12_20518	25	2H	135	0.808285	1	0		0.00478658
Leaf sheath hairiness	SCRI_RS_114969	20	2H	135	0.898067	1	0		-0.00265912
Leaf sheath hairiness	SCRI_RS_174071	3	2H	135	0.312675	1	0		0.0521216
Leaf sheath hairiness	SCRI_RS_226193	22	2H	135	0.932821	1	0		-0.00179199
Leaf sheath hairiness	SCRI_RS_168471	1	2H	135.15	0.432408	1	0		0.0561496
Leaf sheath hairiness	SCRI_RS_194079	1	2H	135.15	0.432408	1	0		0.0561496
Leaf sheath hairiness	SCRI_RS_114673	21	2H	135.3	0.443179	1	0		0.0159187
Leaf sheath hairiness	SCRI_RS_197269	2	2H	135.3	0.693144	1	0		0.0275087
Leaf sheath hairiness	BOPA1_7655_579	3	2H	135.6	0.115984	1	0		0.0804506
Leaf sheath hairiness	BOPA1_968_979	12	2H	135.6	0.453143	1	0		0.0197425
Leaf sheath hairiness	BOPA1_ABC17314_1_1_226	18	2H	135.6	0.325334	1	0		0.0211179
Leaf sheath hairiness	BOPA2_12_10487	16	2H	135.6	0.976104	1	0		-0.000698597
Leaf sheath hairiness	BOPA2_12_10950	24	2H	135.6	0.418848	1	0		0.0160096
Leaf sheath hairiness	SCRI_RS_156155	17	2H	135.6	0.660578	1	0		-0.0100939
Leaf sheath hairiness	SCRI_RS_172784	14	2H	135.6	0.983618	1	0		-0.000502001
Leaf sheath hairiness	SCRI_RS_186925	17	2H	135.6	0.404459	1	0		0.018493
Leaf sheath hairiness	SCRI_RS_188579	6	2H	135.6	0.442288	1	0		0.0276275
Leaf sheath hairiness	SCRI_RS_192591	8	2H	135.6	0.79431	1	0		0.00811075
Leaf sheath hairiness	SCRI_RS_204274	18	2H	135.6	0.48914	1	0		0.0160128
Leaf sheath hairiness	SCRI_RS_205658	7	2H	135.6	0.351663	1	0		0.0296149
Leaf sheath hairiness	SCRI_RS_233261	14	2H	135.6	0.424166	1	0		0.0197424
Leaf sheath hairiness	SCRI_RS_234587	7	2H	135.6	0.913484	1	0		-0.00370376
Leaf sheath hairiness	SCRI_RS_44952	24	2H	135.6	0.42026	1	0		0.0159555
Leaf sheath hairiness	SCRI_RS_138320	21	2H	135.8	0.489464	1	0		-0.0142888
Leaf sheath hairiness	SCRI_RS_173446	8	2H	135.8	0.432964	1	0		-0.0224558
Leaf sheath hairiness	SCRI_RS_175216	10	2H	136	0.620555	1	0		-0.0139081
Leaf sheath hairiness	SCRI_RS_222342	13	2H	136	0.978633	1	0		-0.000643704
Leaf sheath hairiness	BOPA2_12_11368	2	2H	136.3	0.223258	1	0		0.0762641
Leaf sheath hairiness	BOPA1_5784_213	25	2H	136.4	0.921393	1	0		0.00193726
Leaf sheath hairiness	BOPA2_12_11383	8	2H	136.8	0.820495	1	0		0.00802596
Leaf sheath hairiness	SCRI_RS_10006	21	2H	136.8	0.889742	1	0		-0.0029377
Leaf sheath hairiness	SCRI_RS_194105	5	2H	136.8	0.508708	1	0		-0.0250241
Leaf sheath hairiness	SCRI_RS_161636	24	2H	137	0.867419	1	0		0.00330653
Leaf sheath hairiness	BOPA1_2052_792	1	2H	137.7	0.368587	1	0		0.0631826
Leaf sheath hairiness	BOPA1_8586_1221	4	2H	138	0.780634	1	0		0.0121841
Leaf sheath hairiness	SCRI_RS_155544	15	2H	138.2	0.272195	1	0		0.0270303
Leaf sheath hairiness	SCRI_RS_208292	1	2H	138.4	0.847516	1	0		-0.0163789
Leaf sheath hairiness	SCRI_RS_230497	21	2H	138.5	0.87706	1	0		0.0031912
Leaf sheath hairiness	SCRI_RS_152664	25	2H	138.6	0.595394	1	0		0.0104486
Leaf sheath hairiness	SCRI_RS_154135	3	2H	138.6	0.504192	1	0		0.0308816
Leaf sheath hairiness	SCRI_RS_156013	6	2H	138.6	0.743885	1	0		-0.0106547
Leaf sheath hairiness	SCRI_RS_156819	9	2H	138.6	0.721404	1	0		0.0103852
Leaf sheath hairiness	SCRI_RS_174077	25	2H	138.6	0.633477	1	0		0.00937389
Leaf sheath hairiness	SCRI_RS_194653	12	2H	138.6	0.887156	1	0		-0.0035759
Leaf sheath hairiness	SCRI_RS_224822	7	2H	138.6	0.545528	1	0		0.0207552
Leaf sheath hairiness	BOPA1_5483_787	2	2H	139.05	0.604033	1	0		0.0296659
Leaf sheath hairiness	SCRI_RS_4691	8	2H	139.6	0.485363	1	0		0.0222814
Leaf sheath hairiness	SCRI_RS_173017	25	2H	139.9	0.220288	1	0		0.0238037
Leaf sheath hairiness	SCRI_RS_174037	2	2H	139.9	0.736535	1	0		0.0192711
Leaf sheath hairiness	SCRI_RS_8420	13	2H	139.9	0.361789	1	0		0.0226044
Leaf sheath hairiness	BOPA1_9668_422	1	2H	140.5	0.173225	1	0		0.109187
Leaf sheath hairiness	SCRI_RS_134343	15	2H	140.5	0.38465	1	0		0.0201568
Leaf sheath hairiness	BOPA2_12_30823	11	2H	140.7	0.310439	1	0		0.0273722
Leaf sheath hairiness	BOPA2_12_30822	1	2H	140.8	0.752623	1	0		0.0228555
Leaf sheath hairiness	SCRI_RS_116590	24	2H	140.8	0.200784	1	0		0.0251746
Leaf sheath hairiness	BOPA1_570_1376	23	2H	141.1	0.325231	1	0		0.0195419
Leaf sheath hairiness	SCRI_RS_141500	17	2H	141.1	0.179613	1	0		0.0299589
Leaf sheath hairiness	SCRI_RS_153293	4	2H	141.1	0.478332	1	0		0.0342309
Leaf sheath hairiness	SCRI_RS_200267	16	2H	141.1	0.232186	1	0		0.0278565
Leaf sheath hairiness	SCRI_RS_15119	5	2H	141.5	0.436894	1	0		-0.029262
Leaf sheath hairiness	BOPA1_1283_332	2	2H	141.6	0.62659	1	0		0.0285411
Leaf sheath hairiness	BOPA2_12_31527	14	2H	141.9	0.796026	1	0		0.00658662
Leaf sheath hairiness	BOPA2_12_30240	1	2H	142	0.122502	1	0		0.122239
Leaf sheath hairiness	SCRI_RS_225633	25	2H	142.2	0.331767	1	0		0.0188344
Leaf sheath hairiness	BOPA1_3450_692	20	2H	142.4	0.381963	1	0		0.0179934
Leaf sheath hairiness	BOPA2_12_31506	25	2H	142.4	0.349851	1	0		0.0180748
Leaf sheath hairiness	SCRI_RS_149233	2	2H	142.4	0.211463	1	0		-0.0741148
Leaf sheath hairiness	SCRI_RS_174051	1	2H	142.4	0.969862	1	0		-0.00272197
Leaf sheath hairiness	SCRI_RS_122297	3	2H	142.6	0.669566	1	0		0.0218888
Leaf sheath hairiness	SCRI_RS_172136	24	2H	142.6	0.271286	1	0		0.021428
Leaf sheath hairiness	SCRI_RS_73620	25	2H	142.6	0.313584	1	0		0.0198152
Leaf sheath hairiness	BOPA1_6419_1680	6	2H	144.1	0.311658	1	0		0.0369832
Leaf sheath hairiness	BOPA1_9910_427	7	2H	144.1	0.0353465	1	0		0.0702999
Leaf sheath hairiness	SCRI_RS_227482	18	2H	144.1	0.656288	1	0		0.00973773
Leaf sheath hairiness	BOPA1_1449_1103	6	2H	144.3	0.359711	1	0		0.0386844
Leaf sheath hairiness	BOPA1_2592_1237	25	2H	144.3	0.349386	1	0		0.0180764
Leaf sheath hairiness	BOPA2_12_31180	5	2H	144.3	0.609894	1	0		0.0177512
Leaf sheath hairiness	SCRI_RS_176159	22	2H	144.3	0.635669	1	0		0.00960399
Leaf sheath hairiness	SCRI_RS_188722	8	2H	144.3	0.421657	1	0		0.0281093
Leaf sheath hairiness	SCRI_RS_196604	4	2H	144.3	0.742258	1	0		0.014811
Leaf sheath hairiness	SCRI_RS_119848	5	2H	144.4	0.555044	1	0		0.0205491
Leaf sheath hairiness	SCRI_RS_170209	24	2H	144.4	0.187652	1	0		0.0256379
Leaf sheath hairiness	SCRI_RS_161281	25	2H	145.6	0.34501	1	0		0.0178818
Leaf sheath hairiness	SCRI_RS_169956	12	2H	145.6	0.750982	1	0		-0.00838284
Leaf sheath hairiness	SCRI_RS_159526	1	2H	145.8	0.972064	1	0		-0.00262701
Leaf sheath hairiness	SCRI_RS_119279	3	2H	146.05	0.039626	1	0		-0.100282
Leaf sheath hairiness	SCRI_RS_140931	24	2H	146.1	0.387653	1	0		0.0165809
Leaf sheath hairiness	SCRI_RS_228319	25	2H	146.1	0.401287	1	0		0.0159444
Leaf sheath hairiness	BOPA1_1344_930	5	2H	146.2	0.759253	1	0		0.0124953
Leaf sheath hairiness	SCRI_RS_161224	15	2H	146.2	0.266903	1	0		0.026671
Leaf sheath hairiness	SCRI_RS_158043	10	2H	146.25	0.861505	1	0		0.00479104
Leaf sheath hairiness	SCRI_RS_139106	18	2H	146.4	0.235245	1	0		0.0253923
Leaf sheath hairiness	SCRI_RS_139115	18	2H	146.4	0.233606	1	0		0.0254909
Leaf sheath hairiness	SCRI_RS_142982	23	2H	146.4	0.328554	1	0		0.0190976
Leaf sheath hairiness	SCRI_RS_227525	5	2H	146.4	0.838255	1	0		-0.00897367
Leaf sheath hairiness	SCRI_RS_236521	23	2H	146.5	0.463025	1	0		0.0144056
Leaf sheath hairiness	BOPA1_9426_490	2	2H	146.55	0.962939	1	0		0.00309806
Leaf sheath hairiness	SCRI_RS_186760	1	2H	146.55	0.953464	1	0		-0.00440607
Leaf sheath hairiness	SCRI_RS_159536	1	2H	147.3	0.953464	1	0		-0.00440607
Leaf sheath hairiness	SCRI_RS_169970	2	2H	147.3	0.777079	1	0		0.0170049
Leaf sheath hairiness	SCRI_RS_170753	5	2H	147.3	0.401675	1	0		0.0369031
Leaf sheath hairiness	SCRI_RS_204579	19	2H	147.3	0.754463	1	0		0.00643894
Leaf sheath hairiness	SCRI_RS_223897	12	2H	147.5	0.57566	1	0		-0.0145745
Leaf sheath hairiness	SCRI_RS_231015	6	2H	147.5	0.525776	1	0		-0.021763
Leaf sheath hairiness	SCRI_RS_134252	25	2H	147.7	0.816676	1	0		0.00441316
Leaf sheath hairiness	BOPA2_12_30378	3	2H	148.2	0.552217	1	0		0.0275515
Leaf sheath hairiness	SCRI_RS_139737	24	2H	148.2	0.805785	1	0		0.00478091
Leaf sheath hairiness	SCRI_RS_123364	6	2H	149.2	0.306419	1	0		-0.0338367
Leaf sheath hairiness	SCRI_RS_151056	16	2H	149.2	0.999399	1	0		1.6905e-05
Leaf sheath hairiness	SCRI_RS_156075	18	2H	149.2	0.734935	1	0		0.00722222
Leaf sheath hairiness	BOPA2_12_20775	2	2H	149.4	0.673608	1	0		0.0239553
Leaf sheath hairiness	SCRI_RS_13386	24	2H	149.4	0.691617	1	0		0.00766171
Leaf sheath hairiness	SCRI_RS_138848	10	2H	149.4	0.652714	1	0		0.0120186
Leaf sheath hairiness	SCRI_RS_150519	10	2H	149.4	0.919644	1	0		-0.00308137
Leaf sheath hairiness	SCRI_RS_154153	14	2H	149.4	0.587651	1	0		0.0130956
Leaf sheath hairiness	SCRI_RS_160512	11	2H	149.4	0.742906	1	0		-0.00878226
Leaf sheath hairiness	SCRI_RS_196748	14	2H	149.4	0.230209	1	0		-0.030326
Leaf sheath hairiness	SCRI_RS_8637	4	2H	149.4	0.31478	1	0		0.0413559
Leaf sheath hairiness	SCRI_RS_129821	2	2H	149.45	0.906219	1	0		-0.00665683
Leaf sheath hairiness	SCRI_RS_165239	1	2H	149.45	0.0357762	1	0		0.182332
Leaf sheath hairiness	SCRI_RS_206020	17	2H	149.5	0.45315	1	0		0.0169172
Leaf sheath hairiness	BOPA1_5029_1423	20	3H	0	0.618137	1	0		-0.011509
Leaf sheath hairiness	BOPA2_12_31428	8	3H	0	0.459194	1	0		0.0241062
Leaf sheath hairiness	SCRI_RS_148646	16	3H	0	0.567885	1	0		-0.0152874
Leaf sheath hairiness	SCRI_RS_174383	21	3H	0	0.98769	1	0		0.000340257
Leaf sheath hairiness	SCRI_RS_190002	13	3H	0	0.56093	1	0		-0.0158643
Leaf sheath hairiness	SCRI_RS_216164	23	3H	0	0.821968	1	0		-0.0047536
Leaf sheath hairiness	SCRI_RS_1804	8	3H	0.1	0.313646	1	0		-0.0330389
Leaf sheath hairiness	BOPA2_12_11434	2	3H	1.35	0.849612	1	0		-0.00998651
Leaf sheath hairiness	BOPA1_4715_810	1	3H	1.6	0.767351	1	0		-0.0260693
Leaf sheath hairiness	BOPA2_12_10103	24	3H	1.6	0.647698	1	0		0.00948148
Leaf sheath hairiness	BOPA2_12_31448	2	3H	1.6	0.00392755	1	0		-0.20953
Leaf sheath hairiness	SCRI_RS_129935	3	3H	1.6	0.855675	1	0		0.00898116
Leaf sheath hairiness	SCRI_RS_168529	16	3H	1.6	0.689043	1	0		-0.010106
Leaf sheath hairiness	SCRI_RS_207228	24	3H	1.6	0.453833	1	0		0.0151688
Leaf sheath hairiness	SCRI_RS_235332	25	3H	1.6	0.641436	1	0		0.00954115
Leaf sheath hairiness	SCRI_RS_67208	6	3H	1.6	0.744533	1	0		0.0137042
Leaf sheath hairiness	SCRI_RS_173491	10	3H	1.9	0.770707	1	0		0.00939677
Leaf sheath hairiness	BOPA1_13924_403	25	3H	2.4	0.518412	1	0		0.0135101
Leaf sheath hairiness	BOPA1_ConsensusGBS0194_1	24	3H	2.4	0.336369	1	0		0.0199246
Leaf sheath hairiness	BOPA1_1831_241	23	3H	2.7	0.524428	1	0		0.0137425
Leaf sheath hairiness	BOPA2_12_10173	2	3H	2.7	0.562349	1	0		-0.0508623
Leaf sheath hairiness	SCRI_RS_110189	7	3H	2.75	0.304638	1	0		0.0365999
Leaf sheath hairiness	SCRI_RS_14819	3	3H	3	0.948075	1	0		-0.00332905
Leaf sheath hairiness	BOPA2_12_31409	22	3H	3.1	0.542666	1	0		0.0135112
Leaf sheath hairiness	SCRI_RS_119379	16	3H	3.1	0.25615	1	0		0.0275843
Leaf sheath hairiness	SCRI_RS_172351	15	3H	3.1	0.260286	1	0		0.0297264
Leaf sheath hairiness	SCRI_RS_180343	23	3H	3.1	0.553942	1	0		0.01279
Leaf sheath hairiness	BOPA1_3344_1147	20	3H	3.3	0.447263	1	0		0.0172534
Leaf sheath hairiness	BOPA2_12_31230	15	3H	3.3	0.73116	1	0		0.00890868
Leaf sheath hairiness	BOPA1_918_480	5	3H	5.3	0.822843	1	0		-0.00890538
Leaf sheath hairiness	BOPA1_5945_748	5	3H	7	0.56105	1	0		0.0251492
Leaf sheath hairiness	BOPA2_12_30818	5	3H	7	0.0202642	1	0		0.107138
Leaf sheath hairiness	SCRI_RS_132388	14	3H	7	0.469389	1	0		0.0191587
Leaf sheath hairiness	BOPA1_7044_705	13	3H	8.3	0.501693	1	0		0.017803
Leaf sheath hairiness	BOPA2_12_30297	14	3H	8.3	0.232426	1	0		0.0341451
Leaf sheath hairiness	SCRI_RS_127822	7	3H	8.3	0.102932	1	0		0.053904
Leaf sheath hairiness	SCRI_RS_127903	24	3H	8.3	0.135158	1	0		0.0306944
Leaf sheath hairiness	BOPA2_12_11310	2	3H	8.4	0.483697	1	0		0.0387773
Leaf sheath hairiness	SCRI_RS_155475	24	3H	8.4	0.0411226	1	0		0.0426594
Leaf sheath hairiness	BOPA1_1499_290	18	3H	8.5	0.0884402	1	0		0.0382577
Leaf sheath hairiness	SCRI_RS_130264	13	3H	8.8	0.569972	1	0		0.0150448
Leaf sheath hairiness	BOPA1_3646_1984	20	3H	8.9	0.790379	1	0		0.00580024
Leaf sheath hairiness	SCRI_RS_129198	17	3H	9.6	0.469712	1	0		0.0179688
Leaf sheath hairiness	SCRI_RS_193258	8	3H	9.6	0.106867	1	0		0.0529895
Leaf sheath hairiness	SCRI_RS_239142	25	3H	9.6	0.133724	1	0		0.032201
Leaf sheath hairiness	BOPA2_12_30915	3	3H	11.5	0.725167	1	0		-0.0242139
Leaf sheath hairiness	SCRI_RS_108971	24	3H	11.5	0.0927057	1	0		0.0347248
Leaf sheath hairiness	SCRI_RS_184857	23	3H	11.5	0.0733037	1	0		0.0386139
Leaf sheath hairiness	BOPA1_1440_1148	15	3H	12.1	0.683081	1	0		0.0101894
Leaf sheath hairiness	SCRI_RS_97417	1	3H	12.1	0.884061	1	0		0.0123556
Leaf sheath hairiness	SCRI_RS_97418	22	3H	12.1	0.424103	1	0		0.0175669
Leaf sheath hairiness	BOPA1_4443_1835	24	3H	14.9	0.276056	1	0		0.0225043
Leaf sheath hairiness	BOPA2_12_11095	2	3H	14.9	0.782394	1	0		0.0169431
Leaf sheath hairiness	SCRI_RS_209312	15	3H	14.9	0.559987	1	0		0.0145285
Leaf sheath hairiness	SCRI_RS_197216	1	3H	15.05	0.435403	1	0		0.0640703
Leaf sheath hairiness	SCRI_RS_214280	25	3H	15.2	0.170809	1	0		0.0280046
Leaf sheath hairiness	SCRI_RS_153718	20	3H	17.4	0.120802	1	0		0.036271
Leaf sheath hairiness	SCRI_RS_221814	1	3H	17.4	4.12457e-07	0.00233945	2.63089	P(Stepbon)<0.05	0.491627	0.0056663
Leaf sheath hairiness	SCRI_RS_161041	1	3H	17.5	4.94937e-13	2.81619e-09	8.55034	P(Stepbon)<0.05	0.773035	0.0317345
Leaf sheath hairiness	SCRI_RS_192352	25	3H	17.8	0.17562	1	0		0.028317
Leaf sheath hairiness	BOPA1_3413_1488	7	3H	20.4	0.745562	1	0		0.0117201
Leaf sheath hairiness	BOPA2_12_30192	15	3H	20.4	0.175661	1	0		0.0352954
Leaf sheath hairiness	SCRI_RS_229894	25	3H	20.4	0.0979723	1	0		0.0340622
Leaf sheath hairiness	BOPA1_4701_2395	4	3H	23.1	0.321711	1	0		0.0423298
Leaf sheath hairiness	SCRI_RS_159598	24	3H	23.1	0.130139	1	0		0.031461
Leaf sheath hairiness	SCRI_RS_167842	4	3H	23.1	0.707901	1	0		0.0178145
Leaf sheath hairiness	SCRI_RS_189757	20	3H	23.9	0.309036	1	0		0.0223397
Leaf sheath hairiness	SCRI_RS_3748	11	3H	23.9	0.698486	1	0		0.0114729
Leaf sheath hairiness	SCRI_RS_177084	24	3H	24.7	0.116571	1	0		0.0334575
Leaf sheath hairiness	SCRI_RS_186444	15	3H	24.7	0.495416	1	0		0.0172816
Leaf sheath hairiness	SCRI_RS_192875	22	3H	24.7	0.281415	1	0		0.0236995
Leaf sheath hairiness	BOPA2_12_11237	4	3H	25.3	0.56588	1	0		-0.0281371
Leaf sheath hairiness	SCRI_RS_144410	22	3H	25.3	0.185948	1	0		0.028011
Leaf sheath hairiness	SCRI_RS_222975	21	3H	25.5	0.0927052	1	0		0.0440588
Leaf sheath hairiness	SCRI_RS_121895	4	3H	26.3	0.177975	1	0		0.0573312
Leaf sheath hairiness	BOPA1_1074_992	20	3H	35.1	0.275437	1	0		0.0261917
Leaf sheath hairiness	BOPA1_3688_1291	24	3H	35.1	0.316889	1	0		0.0209257
Leaf sheath hairiness	BOPA2_12_11527	6	3H	35.1	0.497042	1	0		0.0321141
Leaf sheath hairiness	BOPA2_12_30431	20	3H	35.1	0.357917	1	0		0.0213039
Leaf sheath hairiness	BOPA2_12_30571	25	3H	35.1	0.306351	1	0		0.0212777
Leaf sheath hairiness	SCRI_RS_103614	1	3H	35.1	0.915053	1	0		0.00925752
Leaf sheath hairiness	SCRI_RS_11012	2	3H	35.1	0.747707	1	0		-0.0176052
Leaf sheath hairiness	SCRI_RS_230486	23	3H	35.1	0.449827	1	0		0.0164021
Leaf sheath hairiness	SCRI_RS_115423	23	3H	36.3	0.268203	1	0		0.0244604
Leaf sheath hairiness	BOPA2_12_21268	2	3H	36.35	0.945382	1	0		0.00529028
Leaf sheath hairiness	BOPA1_4593_2007	23	3H	36.4	0.33131	1	0		0.0211533
Leaf sheath hairiness	SCRI_RS_119697	23	3H	36.8	0.485415	1	0		0.015185
Leaf sheath hairiness	SCRI_RS_180821	5	3H	36.8	0.705518	1	0		0.0164606
Leaf sheath hairiness	SCRI_RS_194531	21	3H	36.9	0.263172	1	0		0.0250779
Leaf sheath hairiness	SCRI_RS_231261	22	3H	37	0.544503	1	0		0.0138289
Leaf sheath hairiness	SCRI_RS_136959	23	3H	37.1	0.481758	1	0		0.0155764
Leaf sheath hairiness	SCRI_RS_206030	2	3H	37.3	0.609444	1	0		-0.0352208
Leaf sheath hairiness	SCRI_RS_6922	15	3H	37.4	0.431655	1	0		0.0221004
Leaf sheath hairiness	SCRI_RS_1627	22	3H	37.5	0.892105	1	0		0.00309751
Leaf sheath hairiness	SCRI_RS_173721	22	3H	37.5	0.759981	1	0		0.00692761
Leaf sheath hairiness	SCRI_RS_230475	5	3H	37.5	0.619833	1	0		-0.0244907
Leaf sheath hairiness	BOPA2_12_10968	2	3H	37.6	0.378027	1	0		0.0662819
Leaf sheath hairiness	SCRI_RS_151299	22	3H	37.6	0.79478	1	0		0.00588576
Leaf sheath hairiness	SCRI_RS_181164	9	3H	37.6	0.324716	1	0		-0.0312946
Leaf sheath hairiness	BOPA1_4844_1737	21	3H	37.7	0.758543	1	0		0.00699695
Leaf sheath hairiness	SCRI_RS_115969	22	3H	37.7	0.896006	1	0		0.00294033
Leaf sheath hairiness	SCRI_RS_175314	1	3H	37.9	0.375143	1	0		0.10307
Leaf sheath hairiness	SCRI_RS_9439	1	3H	37.9	0.375143	1	0		0.10307
Leaf sheath hairiness	BOPA1_2765_406	23	3H	38	0.734901	1	0		-0.00778662
Leaf sheath hairiness	BOPA1_6156_1399	19	3H	38	0.367463	1	0		0.0216937
Leaf sheath hairiness	BOPA2_12_30953	4	3H	38	0.253838	1	0		0.0542584
Leaf sheath hairiness	BOPA2_12_31159	19	3H	38	0.849916	1	0		0.00441093
Leaf sheath hairiness	SCRI_RS_102837	24	3H	38	0.829037	1	0		0.00475424
Leaf sheath hairiness	SCRI_RS_133685	22	3H	38	0.253564	1	0		0.0256044
Leaf sheath hairiness	SCRI_RS_135333	1	3H	38	0.375143	1	0		0.10307
Leaf sheath hairiness	SCRI_RS_152682	23	3H	38	0.726633	1	0		-0.00806683
Leaf sheath hairiness	SCRI_RS_170626	22	3H	38	0.277992	1	0		0.024449
Leaf sheath hairiness	SCRI_RS_174979	20	3H	38	0.415633	1	0		0.019157
Leaf sheath hairiness	SCRI_RS_174984	2	3H	38	0.457008	1	0		0.0569688
Leaf sheath hairiness	SCRI_RS_154747	1	3H	38.75	0.658316	1	0		-0.0462398
Leaf sheath hairiness	SCRI_RS_115045	2	3H	39.2	0.655984	1	0		0.0290469
Leaf sheath hairiness	BOPA1_15141_257	18	3H	39.4	0.7766	1	0		0.00743961
Leaf sheath hairiness	BOPA2_12_10114	18	3H	39.4	0.730938	1	0		0.00816324
Leaf sheath hairiness	SCRI_RS_231185	2	3H	39.4	0.460063	1	0		0.0500761
Leaf sheath hairiness	BOPA1_6634_263	5	3H	39.5	0.162493	1	0		0.0619
Leaf sheath hairiness	SCRI_RS_202424	5	3H	39.5	0.991203	1	0		-0.000487976
Leaf sheath hairiness	SCRI_RS_227903	2	3H	39.5	0.525511	1	0		0.0372034
Leaf sheath hairiness	SCRI_RS_237761	25	3H	39.5	0.619901	1	0		0.0107399
Leaf sheath hairiness	SCRI_RS_211943	1	3H	39.6	0.853148	1	0		0.0154078
Leaf sheath hairiness	SCRI_RS_141171	12	3H	40.6	0.0777727	1	0		0.0572746
Leaf sheath hairiness	BOPA1_3933_1077	24	3H	40.7	0.583848	1	0		0.0120179
Leaf sheath hairiness	BOPA1_6805_1110	23	3H	40.7	0.83567	1	0		0.00469883
Leaf sheath hairiness	SCRI_RS_154973	24	3H	40.7	0.543701	1	0		0.0133493
Leaf sheath hairiness	SCRI_RS_168541	25	3H	40.7	0.904949	1	0		0.00257957
Leaf sheath hairiness	SCRI_RS_199987	24	3H	40.7	0.624306	1	0		0.0110493
Leaf sheath hairiness	SCRI_RS_211268	24	3H	40.7	0.689647	1	0		0.00877533
Leaf sheath hairiness	SCRI_RS_213686	23	3H	40.7	0.798005	1	0		0.00581179
Leaf sheath hairiness	SCRI_RS_235084	25	3H	40.7	0.836336	1	0		0.00445553
Leaf sheath hairiness	BOPA1_9018_522	17	3H	43.1	0.893088	1	0		-0.00352518
Leaf sheath hairiness	BOPA2_12_21506	11	3H	43.1	0.754512	1	0		-0.00956152
Leaf sheath hairiness	SCRI_RS_146425	19	3H	43.1	0.59047	1	0		-0.013109
Leaf sheath hairiness	BOPA2_12_11117	5	3H	43.9	0.944231	1	0		-0.00316822
Leaf sheath hairiness	SCRI_RS_229693	14	3H	43.9	0.582331	1	0		-0.0155124
Leaf sheath hairiness	BOPA2_12_30785	15	3H	44.3	0.280861	1	0		0.0290092
Leaf sheath hairiness	SCRI_RS_127994	2	3H	44.3	0.622246	1	0		0.0342677
Leaf sheath hairiness	BOPA2_12_31475	24	3H	44.8	0.468695	1	0		0.0168722
Leaf sheath hairiness	SCRI_RS_151254	4	3H	44.8	0.617317	1	0		0.0290562
Leaf sheath hairiness	SCRI_RS_238649	3	3H	44.8	0.498679	1	0		0.0312629
Leaf sheath hairiness	SCRI_RS_9584	3	3H	44.8	0.953006	1	0		-0.00406457
Leaf sheath hairiness	BOPA2_12_30064	6	3H	45.4	0.220486	1	0		0.0534243
Leaf sheath hairiness	SCRI_RS_227793	7	3H	45.4	6.15172e-05	0.347757	0.458724		-0.17047
Leaf sheath hairiness	BOPA1_4105_1417	24	3H	45.8	0.757725	1	0		0.00719752
Leaf sheath hairiness	BOPA1_2391_566	1	3H	46	0.201403	1	0		0.169436
Leaf sheath hairiness	BOPA1_4256_833	7	3H	46	0.475391	1	0		0.0261568
Leaf sheath hairiness	BOPA1_7045_950	18	3H	46	0.476273	1	0		0.0180547
Leaf sheath hairiness	BOPA2_12_30474	3	3H	46	0.75023	1	0		0.0181599
Leaf sheath hairiness	BOPA2_12_30737	13	3H	46	0.488916	1	0		0.0205419
Leaf sheath hairiness	BK_08	1	3H	46.15	0.201403	1	0		0.169436
Leaf sheath hairiness	BOPA1_6354_1193	12	3H	46.2	0.940472	1	0		0.00202936
Leaf sheath hairiness	BOPA2_12_10532	1	3H	46.2	0.201403	1	0		0.169436
Leaf sheath hairiness	BOPA2_12_30609	12	3H	46.2	0.847635	1	0		0.00611317
Leaf sheath hairiness	SCRI_RS_110693	13	3H	46.2	0.80359	1	0		0.00753449
Leaf sheath hairiness	SCRI_RS_11338	24	3H	46.2	0.931048	1	0		0.00202034
Leaf sheath hairiness	SCRI_RS_13433	2	3H	46.2	0.366636	1	0		0.060693
Leaf sheath hairiness	SCRI_RS_141081	24	3H	46.2	0.985657	1	0		-0.000420661
Leaf sheath hairiness	SCRI_RS_149207	24	3H	46.2	0.900915	1	0		0.00289706
Leaf sheath hairiness	SCRI_RS_166122	24	3H	46.2	0.926378	1	0		0.00215764
Leaf sheath hairiness	SCRI_RS_178915	24	3H	46.2	0.923961	1	0		0.0022376
Leaf sheath hairiness	SCRI_RS_182479	2	3H	46.2	0.281827	1	0		0.0765873
Leaf sheath hairiness	SCRI_RS_185596	24	3H	46.2	0.893005	1	0		0.00313528
Leaf sheath hairiness	SCRI_RS_200297	19	3H	46.2	0.883856	1	0		-0.00350042
Leaf sheath hairiness	SCRI_RS_218235	24	3H	46.2	0.844267	1	0		0.00468012
Leaf sheath hairiness	SCRI_RS_230096	23	3H	46.2	0.846825	1	0		-0.0045851
Leaf sheath hairiness	SCRI_RS_235603	21	3H	46.2	0.801494	1	0		-0.00606188
Leaf sheath hairiness	SCRI_RS_886	6	3H	46.2	0.792256	1	0		0.0123405
Leaf sheath hairiness	BOPA2_12_31122	24	3H	46.3	0.964439	1	0		0.00103702
Leaf sheath hairiness	SCRI_RS_205711	24	3H	46.3	0.950314	1	0		0.00148601
Leaf sheath hairiness	BOPA2_12_31009	2	3H	46.55	0.87781	1	0		0.0106862
Leaf sheath hairiness	SCRI_RS_126627	1	3H	46.55	0.680341	1	0		0.0323087
Leaf sheath hairiness	SCRI_RS_189045	24	3H	46.9	0.897856	1	0		-0.00295609
Leaf sheath hairiness	BOPA2_12_11069	7	3H	47.3	0.64091	1	0		0.0227166
Leaf sheath hairiness	BOPA2_12_20264	4	3H	47.3	0.903801	1	0		-0.00561513
Leaf sheath hairiness	BOPA2_12_30467	24	3H	47.3	0.707804	1	0		0.00843895
Leaf sheath hairiness	BOPA2_12_30583	2	3H	47.3	0.735349	1	0		0.0246049
Leaf sheath hairiness	BOPA2_12_30923	2	3H	47.3	0.735349	1	0		0.0246049
Leaf sheath hairiness	BOPA2_12_31015	2	3H	47.3	0.735349	1	0		0.0246049
Leaf sheath hairiness	SCRI_RS_219247	24	3H	47.3	0.800612	1	0		-0.00575268
Leaf sheath hairiness	BOPA2_12_30991	2	3H	47.55	0.911368	1	0		0.0128103
Leaf sheath hairiness	BOPA1_2838_663	24	3H	49.3	0.759704	1	0		0.00677922
Leaf sheath hairiness	BOPA1_3892_2472	24	3H	49.3	0.914489	1	0		0.00238753
Leaf sheath hairiness	BOPA1_921_414	12	3H	49.3	0.477805	1	0		0.0205502
Leaf sheath hairiness	BOPA2_12_11102	2	3H	49.3	0.243778	1	0		-0.116994
Leaf sheath hairiness	BOPA2_12_20574	23	3H	49.3	0.614128	1	0		0.0115422
Leaf sheath hairiness	BOPA2_12_30721	11	3H	49.3	0.618002	1	0		0.0138896
Leaf sheath hairiness	BOPA2_12_30809	23	3H	49.3	0.622263	1	0		0.0112826
Leaf sheath hairiness	SCRI_RS_204057	23	3H	49.3	0.95719	1	0		-0.00118517
Leaf sheath hairiness	BOPA1_6491_295	5	3H	49.6	0.650218	1	0		0.0231193
Leaf sheath hairiness	BOPA2_12_30680	2	3H	49.6	0.0667294	1	0		0.167845
Leaf sheath hairiness	SCRI_RS_175073	1	3H	49.6	0.0814355	1	0		0.223291
Leaf sheath hairiness	BOPA1_5058_404	21	3H	50.5	0.530752	1	0		0.0147561
Leaf sheath hairiness	BOPA1_4707_421	1	3H	50.55	0.0814355	1	0		0.223291
Leaf sheath hairiness	BOPA1_6818_411	1	3H	50.55	0.0814355	1	0		0.223291
Leaf sheath hairiness	BOPA1_ABC14167_1_2_250	1	3H	50.55	0.0814355	1	0		0.223291
Leaf sheath hairiness	BOPA2_12_20591	1	3H	50.55	0.0814355	1	0		0.223291
Leaf sheath hairiness	BOPA2_12_30126	1	3H	50.55	0.431296	1	0		0.0964141
Leaf sheath hairiness	BOPA2_12_31502	1	3H	50.55	0.0814355	1	0		0.223291
Leaf sheath hairiness	SCRI_RS_120315	1	3H	50.55	0.0814355	1	0		0.223291
Leaf sheath hairiness	SCRI_RS_128491	1	3H	50.55	0.0814355	1	0		0.223291
Leaf sheath hairiness	SCRI_RS_129291	1	3H	50.55	0.0814355	1	0		0.223291
Leaf sheath hairiness	SCRI_RS_137787	1	3H	50.55	0.0814355	1	0		0.223291
Leaf sheath hairiness	SCRI_RS_149481	1	3H	50.55	0.0814355	1	0		0.223291
Leaf sheath hairiness	SCRI_RS_156525	1	3H	50.55	0.0814355	1	0		0.223291
Leaf sheath hairiness	SCRI_RS_167084	1	3H	50.55	0.0814355	1	0		0.223291
Leaf sheath hairiness	SCRI_RS_174254	1	3H	50.55	0.0814355	1	0		0.223291
Leaf sheath hairiness	SCRI_RS_182609	1	3H	50.55	0.0814355	1	0		0.223291
Leaf sheath hairiness	SCRI_RS_187032	1	3H	50.55	0.0814355	1	0		0.223291
Leaf sheath hairiness	SCRI_RS_191131	1	3H	50.55	0.0814355	1	0		0.223291
Leaf sheath hairiness	SCRI_RS_204628	1	3H	50.55	0.0814355	1	0		0.223291
Leaf sheath hairiness	SCRI_RS_214796	1	3H	50.55	0.0814355	1	0		0.223291
Leaf sheath hairiness	SCRI_RS_220070	1	3H	50.55	0.0814355	1	0		0.223291
Leaf sheath hairiness	SCRI_RS_9327	1	3H	50.55	0.0814355	1	0		0.223291
Leaf sheath hairiness	BOPA1_ABC10667_1_1_288	15	3H	50.9	0.70971	1	0		0.00959482
Leaf sheath hairiness	SCRI_RS_128706	1	3H	50.9	0.923517	1	0		0.0101322
Leaf sheath hairiness	BOPA1_6681_314	2	3H	51.1	0.547212	1	0		-0.0348165
Leaf sheath hairiness	BOPA1_ABC04214_1_2_360	1	3H	51.2	0.923517	1	0		0.0101322
Leaf sheath hairiness	BOPA1_ConsensusGBS0508_1	24	3H	51.2	0.781806	1	0		0.00611496
Leaf sheath hairiness	BOPA2_12_31008	9	3H	51.2	0.925373	1	0		0.00317652
Leaf sheath hairiness	SCRI_RS_141166	24	3H	51.2	0.872745	1	0		0.00350264
Leaf sheath hairiness	SCRI_RS_159312	24	3H	51.2	0.872745	1	0		0.00350264
Leaf sheath hairiness	SCRI_RS_164254	24	3H	51.2	0.877376	1	0		0.00337841
Leaf sheath hairiness	SCRI_RS_173916	22	3H	51.2	0.976711	1	0		0.000671508
Leaf sheath hairiness	SCRI_RS_207180	20	3H	51.2	0.947823	1	0		-0.00155202
Leaf sheath hairiness	SCRI_RS_222735	24	3H	51.2	0.70038	1	0		0.00864424
Leaf sheath hairiness	SCRI_RS_223894	17	3H	51.2	0.882645	1	0		-0.00359528
Leaf sheath hairiness	SCRI_RS_238625	24	3H	51.2	0.877376	1	0		0.00337841
Leaf sheath hairiness	SCRI_RS_165264	23	3H	51.3	0.948242	1	0		-0.00142843
Leaf sheath hairiness	SCRI_RS_178900	23	3H	51.3	0.982022	1	0		-0.000494867
Leaf sheath hairiness	SCRI_RS_215085	2	3H	51.3	0.229717	1	0		0.0826074
Leaf sheath hairiness	SCRI_RS_65878	1	3H	51.3	0.0814355	1	0		0.223291
Leaf sheath hairiness	SCRI_RS_906	24	3H	51.3	0.905995	1	0		0.00258441
Leaf sheath hairiness	BOPA2_12_20108	3	3H	51.35	0.713295	1	0		0.0168408
Leaf sheath hairiness	SCRI_RS_152198	2	3H	51.35	0.229717	1	0		0.0826074
Leaf sheath hairiness	BOPA1_2588_229	21	3H	51.4	0.807957	1	0		-0.00554989
Leaf sheath hairiness	BOPA2_12_11295	5	3H	51.4	0.990025	1	0		-0.000481089
Leaf sheath hairiness	BOPA2_12_11482	20	3H	51.4	0.599198	1	0		-0.0119448
Leaf sheath hairiness	SCRI_RS_150800	21	3H	51.4	0.828396	1	0		-0.00492497
Leaf sheath hairiness	SCRI_RS_158967	21	3H	51.4	0.828396	1	0		-0.00492497
Leaf sheath hairiness	SCRI_RS_188912	21	3H	51.4	0.992009	1	0		0.000230353
Leaf sheath hairiness	SCRI_RS_214259	21	3H	51.4	0.598546	1	0		-0.0136691
Leaf sheath hairiness	SCRI_RS_84470	21	3H	51.4	0.828396	1	0		-0.00492497
Leaf sheath hairiness	BOPA1_2067_775	24	3H	51.45	0.995951	1	0		0.000110627
Leaf sheath hairiness	BOPA1_2288_126	23	3H	51.45	0.827376	1	0		0.0054962
Leaf sheath hairiness	BOPA1_2861_1941	22	3H	51.45	0.912585	1	0		-0.00246
Leaf sheath hairiness	BOPA1_3354_121	24	3H	51.45	0.913258	1	0		0.00238489
Leaf sheath hairiness	BOPA1_5020_145	24	3H	51.45	0.921786	1	0		-0.00215675
Leaf sheath hairiness	BOPA1_ABC04826_1_1_174	22	3H	51.45	0.806666	1	0		-0.00546657
Leaf sheath hairiness	BOPA1_ABC05852_1_2_658	23	3H	51.45	0.982022	1	0		-0.000494867
Leaf sheath hairiness	BOPA1_ABC18582_1_2_417	12	3H	51.45	0.763218	1	0		-0.00927142
Leaf sheath hairiness	BOPA1_ConsensusGBS0471_1	24	3H	51.45	0.910532	1	0		0.00248137
Leaf sheath hairiness	BOPA2_12_10784	21	3H	51.45	0.674161	1	0		-0.00958705
Leaf sheath hairiness	BOPA2_12_30318	24	3H	51.45	0.905995	1	0		0.00258441
Leaf sheath hairiness	SCRI_RS_138918	23	3H	51.45	0.884207	1	0		0.00323358
Leaf sheath hairiness	SCRI_RS_151545	22	3H	51.45	0.875423	1	0		-0.00352197
Leaf sheath hairiness	SCRI_RS_160464	24	3H	51.45	0.858195	1	0		0.00391354
Leaf sheath hairiness	SCRI_RS_176264	22	3H	51.45	0.912585	1	0		-0.00246
Leaf sheath hairiness	SCRI_RS_181360	24	3H	51.45	0.681457	1	0		0.00908153
Leaf sheath hairiness	SCRI_RS_209249	24	3H	51.45	0.973239	1	0		-0.00074235
Leaf sheath hairiness	SCRI_RS_212864	24	3H	51.45	0.976916	1	0		-0.000637523
Leaf sheath hairiness	SCRI_RS_224702	22	3H	51.45	0.912585	1	0		-0.00246
Leaf sheath hairiness	SCRI_RS_229167	22	3H	51.45	0.912585	1	0		-0.00246
Leaf sheath hairiness	SCRI_RS_239403	24	3H	51.45	0.694835	1	0		0.0087289
Leaf sheath hairiness	BOPA1_10248_954	2	3H	51.5	0.114662	1	0		0.134777
Leaf sheath hairiness	BOPA1_1630_1150	4	3H	51.5	0.121103	1	0		0.0835261
Leaf sheath hairiness	BOPA1_2897_208	2	3H	51.5	0.114662	1	0		0.134777
Leaf sheath hairiness	BOPA1_5657_1187	4	3H	51.5	0.121103	1	0		0.0835261
Leaf sheath hairiness	BOPA1_6171_956	2	3H	51.5	0.114662	1	0		0.134777
Leaf sheath hairiness	BOPA2_12_20721	1	3H	51.5	0.577231	1	0		0.0638316
Leaf sheath hairiness	BOPA2_12_30039	2	3H	51.5	0.114662	1	0		0.134777
Leaf sheath hairiness	BOPA2_12_30622	2	3H	51.5	0.114662	1	0		0.134777
Leaf sheath hairiness	SCRI_RS_150370	2	3H	51.5	0.114662	1	0		0.134777
Leaf sheath hairiness	SCRI_RS_170765	2	3H	51.5	0.114662	1	0		0.134777
Leaf sheath hairiness	SCRI_RS_171453	2	3H	51.5	0.114662	1	0		0.134777
Leaf sheath hairiness	SCRI_RS_194233	2	3H	51.5	0.114662	1	0		0.134777
Leaf sheath hairiness	SCRI_RS_126246	5	3H	51.55	0.114121	1	0		0.0792073
Leaf sheath hairiness	SCRI_RS_160256	6	3H	51.55	0.748361	1	0		-0.0116858
Leaf sheath hairiness	BOPA1_10012_1239	23	3H	51.6	0.988064	1	0		-0.000327829
Leaf sheath hairiness	BOPA1_12007_70	3	3H	51.6	0.38258	1	0		0.0510298
Leaf sheath hairiness	BOPA1_1977_1385	22	3H	51.6	0.948823	1	0		0.00145019
Leaf sheath hairiness	BOPA1_2027_1307	24	3H	51.6	0.905995	1	0		0.00258441
Leaf sheath hairiness	BOPA1_3143_1276	2	3H	51.6	0.229717	1	0		0.0826074
Leaf sheath hairiness	BOPA1_3215_654	23	3H	51.6	0.982022	1	0		-0.000494867
Leaf sheath hairiness	BOPA1_3567_112	1	3H	51.6	0.0814355	1	0		0.223291
Leaf sheath hairiness	BOPA1_4213_2378	24	3H	51.6	0.921495	1	0		0.00215825
Leaf sheath hairiness	BOPA1_4728_1735	2	3H	51.6	0.229717	1	0		0.0826074
Leaf sheath hairiness	BOPA1_7716_721	2	3H	51.6	0.119535	1	0		0.132872
Leaf sheath hairiness	BOPA1_8383_349	22	3H	51.6	0.914255	1	0		-0.00238847
Leaf sheath hairiness	BOPA1_9481_859	18	3H	51.6	0.337551	1	0		-0.0232007
Leaf sheath hairiness	BOPA1_9658_234	1	3H	51.6	0.0814355	1	0		0.223291
Leaf sheath hairiness	BOPA1_ABC04375_1_1_173	1	3H	51.6	0.0814355	1	0		0.223291
Leaf sheath hairiness	BOPA1_ABC05866_1_1_311	1	3H	51.6	0.0814355	1	0		0.223291
Leaf sheath hairiness	BOPA1_ABC11783_1_1_99	2	3H	51.6	0.229717	1	0		0.0826074
Leaf sheath hairiness	BOPA1_ConsensusGBS0697_1	2	3H	51.6	0.229717	1	0		0.0826074
Leaf sheath hairiness	BOPA2_12_31011	23	3H	51.6	0.665773	1	0		0.00971262
Leaf sheath hairiness	BOPA2_12_31012	22	3H	51.6	0.906569	1	0		-0.00260486
Leaf sheath hairiness	BOPA2_12_31214	24	3H	51.6	0.899619	1	0		0.00275533
Leaf sheath hairiness	BOPA2_12_31393	23	3H	51.6	0.704737	1	0		0.00845463
Leaf sheath hairiness	SCRI_RS_108473	22	3H	51.6	0.926117	1	0		-0.00205891
Leaf sheath hairiness	SCRI_RS_115769	22	3H	51.6	0.882458	1	0		-0.00337033
Leaf sheath hairiness	SCRI_RS_12851	23	3H	51.6	0.809142	1	0		-0.0054517
Leaf sheath hairiness	SCRI_RS_132190	4	3H	51.6	0.140514	1	0		0.079189
Leaf sheath hairiness	SCRI_RS_136921	24	3H	51.6	0.899619	1	0		0.00275533
Leaf sheath hairiness	SCRI_RS_144038	4	3H	51.6	0.123886	1	0		0.0829464
Leaf sheath hairiness	SCRI_RS_150883	20	3H	51.6	0.702527	1	0		-0.00934224
Leaf sheath hairiness	SCRI_RS_151799	24	3H	51.6	0.692278	1	0		0.00880633
Leaf sheath hairiness	SCRI_RS_157545	24	3H	51.6	0.905995	1	0		0.00258441
Leaf sheath hairiness	SCRI_RS_157988	24	3H	51.6	0.996674	1	0		9.13634e-05
Leaf sheath hairiness	SCRI_RS_161083	23	3H	51.6	0.967912	1	0		0.000890739
Leaf sheath hairiness	SCRI_RS_173348	22	3H	51.6	0.845187	1	0		0.00438259
Leaf sheath hairiness	SCRI_RS_176023	2	3H	51.6	0.229717	1	0		0.0826074
Leaf sheath hairiness	SCRI_RS_181847	2	3H	51.6	0.240314	1	0		0.0806348
Leaf sheath hairiness	SCRI_RS_182282	2	3H	51.6	0.229717	1	0		0.0826074
Leaf sheath hairiness	SCRI_RS_186923	24	3H	51.6	0.815704	1	0		0.00509968
Leaf sheath hairiness	SCRI_RS_189167	3	3H	51.6	0.0686341	1	0		0.130097
Leaf sheath hairiness	SCRI_RS_196189	24	3H	51.6	0.950932	1	0		0.00134855
Leaf sheath hairiness	SCRI_RS_207066	24	3H	51.6	0.879653	1	0		0.00332247
Leaf sheath hairiness	SCRI_RS_212974	24	3H	51.6	0.899619	1	0		0.00275533
Leaf sheath hairiness	SCRI_RS_213411	1	3H	51.6	0.0814355	1	0		0.223291
Leaf sheath hairiness	SCRI_RS_213902	24	3H	51.6	0.993995	1	0		0.000164873
Leaf sheath hairiness	SCRI_RS_219354	24	3H	51.6	0.899619	1	0		0.00275533
Leaf sheath hairiness	SCRI_RS_221896	23	3H	51.6	0.975407	1	0		-0.00067696
Leaf sheath hairiness	SCRI_RS_225537	2	3H	51.6	0.128025	1	0		0.129654
Leaf sheath hairiness	SCRI_RS_237716	24	3H	51.6	0.896242	1	0		0.00285504
Leaf sheath hairiness	SCRI_RS_239964	2	3H	51.6	0.207006	1	0		0.090369
Leaf sheath hairiness	SCRI_RS_2523	24	3H	51.6	0.908663	1	0		0.00251156
Leaf sheath hairiness	SCRI_RS_90637	2	3H	51.6	0.229717	1	0		0.0826074
Leaf sheath hairiness	BOPA1_2231_557	14	3H	51.7	0.813412	1	0		-0.00609371
Leaf sheath hairiness	SCRI_RS_103211	12	3H	51.7	0.571286	1	0		-0.0162934
Leaf sheath hairiness	SCRI_RS_109716	12	3H	51.7	0.571286	1	0		-0.0162934
Leaf sheath hairiness	BOPA1_2066_1133	24	3H	51.8	0.886156	1	0		0.00312242
Leaf sheath hairiness	BOPA1_2676_256	24	3H	51.8	0.888805	1	0		0.00305017
Leaf sheath hairiness	BOPA1_2934_1076	14	3H	51.8	0.903458	1	0		0.00329694
Leaf sheath hairiness	BOPA1_7728_341	24	3H	51.8	0.678142	1	0		0.00915783
Leaf sheath hairiness	BOPA2_12_10678	6	3H	51.8	0.536114	1	0		-0.0267803
Leaf sheath hairiness	BOPA2_12_30002	21	3H	51.8	0.951999	1	0		0.0013548
Leaf sheath hairiness	BOPA2_12_31017	12	3H	51.8	0.529682	1	0		0.0191972
Leaf sheath hairiness	BOPA2_12_31368	24	3H	51.8	0.850706	1	0		0.00409654
Leaf sheath hairiness	SCRI_RS_144369	10	3H	51.8	0.879467	1	0		0.00490965
Leaf sheath hairiness	SCRI_RS_219551	24	3H	51.8	0.95843	1	0		0.00113521
Leaf sheath hairiness	SCRI_RS_238114	6	3H	51.8	0.871926	1	0		0.00637029
Leaf sheath hairiness	SCRI_RS_6877	14	3H	51.8	0.484014	1	0		0.020173
Leaf sheath hairiness	SCRI_RS_8664	24	3H	51.8	0.945072	1	0		0.0015091
Leaf sheath hairiness	BOPA1_4453_422	15	3H	52.6	0.428452	1	0		0.0212213
Leaf sheath hairiness	SCRI_RS_114566	7	3H	52.6	0.917758	1	0		-0.00378423
Leaf sheath hairiness	SCRI_RS_6793	2	3H	52.6	0.4881	1	0		-0.0522878
Leaf sheath hairiness	SCRI_RS_168173	1	3H	53	0.833659	1	0		0.0159184
Leaf sheath hairiness	BOPA1_10126_999	20	3H	53.3	0.697399	1	0		0.00930075
Leaf sheath hairiness	BOPA2_12_10850	1	3H	53.3	0.516799	1	0		-0.0603829
Leaf sheath hairiness	BOPA1_5038_1035	4	3H	54.5	0.21567	1	0		0.0616439
Leaf sheath hairiness	SCRI_RS_152172	18	3H	54.5	0.844228	1	0		0.00473212
Leaf sheath hairiness	SCRI_RS_186102	22	3H	54.5	0.548401	1	0		0.0137922
Leaf sheath hairiness	BOPA1_1746_1527	17	3H	54.8	0.480828	1	0		0.0169969
Leaf sheath hairiness	BOPA1_2804_1832	21	3H	54.8	0.868144	1	0		-0.00373171
Leaf sheath hairiness	BOPA2_12_30829	18	3H	54.8	0.819946	1	0		0.00536401
Leaf sheath hairiness	SCRI_RS_221644	19	3H	54.8	0.593849	1	0		-0.0129043
Leaf sheath hairiness	SCRI_RS_222102	24	3H	54.8	0.903361	1	0		-0.00264602
Leaf sheath hairiness	SCRI_RS_128810	3	3H	55.1	0.245251	1	0		0.0563157
Leaf sheath hairiness	SCRI_RS_155168	24	3H	55.1	0.926242	1	0		0.00199963
Leaf sheath hairiness	SCRI_RS_173186	23	3H	55.1	0.785465	1	0		-0.00602663
Leaf sheath hairiness	BOPA1_2338_1572	21	3H	55.2	0.799808	1	0		0.00583622
Leaf sheath hairiness	SCRI_RS_12836	3	3H	55.2	0.227789	1	0		0.0917312
Leaf sheath hairiness	SCRI_RS_168665	9	3H	55.2	0.885013	1	0		-0.00475113
Leaf sheath hairiness	SCRI_RS_124607	13	3H	55.5	0.594327	1	0		0.0151253
Leaf sheath hairiness	SCRI_RS_179275	5	3H	55.5	0.209787	1	0		0.0623213
Leaf sheath hairiness	BOPA2_12_20863	1	3H	55.65	0.384942	1	0		0.0760833
[truncated: 3,718 more rows]
